# Supplementary material for: A cross-sectional study: exploring knowledge and attitude of medical and nursing students to Care for Elders in the future
Source: BMC Geriatr. 2022 Nov 14;22:856. doi: 10.1186/s12877-022-03551-0 (PMC9664597; doi:10.1186/s12877-022-03551-0)
Supplement: Supplementary file 2 — Additional file 2. [file 12877_2022_3551_MOESM2_ESM.xlsx]

## Sheet: ورقة1
Consent to participate	Gender	Age	Specialty	Class	Affiliation	Place of origin	Family type	Number of family members (living in the same house)	Number of elders (who are 65+ years old) living at the same house	The average level of income for the family (متوسط الدخل الشهري)	1. The majority of elders are senile (meaning they have defective memory, disorientation, or dementia).	2. All five senses tend to decline in old age. (i.e. hearing, sight, taste, smell, and touch)	3. Most elders have no interest in, or capacity for, sexual relations.	4. Lung capacity tends to decline in elders.	5. The majority of elders feel miserable most of the time.	6. Physical strength tends to decline in old age.	7. Elderly drivers have fewer car accidents per person than drivers under the age of 65.	8. Most older workers cannot work as effectively as younger workers.	9. About 80% of the elderly are healthy enough to carry out their normal activities of daily living.	10. Most elders are unable to change their way of thinking and doing things.	11. Elders usually take longer to learn something new.	12. It is almost impossible for most old age to learn new things.	13. The reaction time of most elders tends to be slower than the reaction time of younger people.	14. In general, most elders are pretty much alike (e.g. social status, mental status, health condition, and finance, etc).	15. The majority of elders are rarely bored.	16. The majority of elders are socially isolated and lonely.	17. Older workers have fewer occupational\ vocational accidents than younger workers.	18. More than 10% of the Saudi population is now age 65 and over.	19. Most medical practitioners tend to give low priority to the elderly and they prefer to work with younger patients.	20. The majority of the elders have incomes below the poverty level.	21. The majority of the elders are working or would like to work (including housework and volunteer work).	22. Elders tend to become more religious as they age.	23. The majority of the elders are rarely, irritated, or angry.	1. Most old people are pleasant to be with.	2. I would rather see younger patients than older ones.	3. It is the family's responsibility to provide care for the elderly.	4. Medical care for elders uses too many materials and human resources.	5. As people grow older, they become less organized and more confused.	6. Elderly patients tend to be more appreciative of the medical care I provide than younger patients.	7. Taking a medical history from elderly patients is frequently troublesome.	8. I tend to pay more attention and have more sympathy toward my elderly patients than my younger patients.	9. Elders in general do not contribute much to society (as in work, social events, and family gatherings).	10. Treatment of chronically ill old patients is hopeless.	11. Elders don’t contribute toward paying for their health care.	12. In general, elders act too slow for modern society.	13. It is interesting when listening to the elder's past experiences.
Agree	Male	24-26 years	Medicine	Internship	KSAUHS	Rural	living with both parents and grandparents	7+	1	10,000-14,999	FALSE	TRUE	FALSE	TRUE	TRUE	TRUE	TRUE	TRUE	FALSE	TRUE	TRUE	FALSE	FALSE	FALSE	FALSE	FALSE	TRUE	TRUE	FALSE	FALSE	FALSE	TRUE	FALSE	Agree	Agree	Agree	Agree	Neutral	Agree	Agree	Agree	Neutral	Disagree	Disagree	Agree	Strongly Agree
Agree	Male	24-26 years	Medicine	Internship	KSAUHS	Urban	living with both parents and grandparents	4-6	0	More than 25,000	TRUE	TRUE	FALSE	TRUE	TRUE	TRUE	FALSE	FALSE	FALSE	TRUE	TRUE	FALSE	TRUE	FALSE	FALSE	TRUE	TRUE	TRUE	FALSE	TRUE	TRUE	TRUE	TRUE	Disagree	Strongly Agree	Strongly agree	Disagree	Agree	Disagree	Strongly Agree	Neutral	Disagree	Strongly disagree	Disagree	Disagree	Strongly Agree
Agree	Male	24-26 years	Medicine	Internship	KSAUHS	Urban	living with own parents only	7+	1	10,000-14,999	FALSE	FALSE	TRUE	FALSE	FALSE	TRUE	TRUE	TRUE	FALSE	TRUE	TRUE	TRUE	TRUE	FALSE	FALSE	FALSE	TRUE	TRUE	TRUE	FALSE	FALSE	TRUE	FALSE	Neutral	Strongly Agree	Agree	Agree	Agree	Neutral	Strongly Agree	Neutral	Agree	Agree	Neutral	Agree	Neutral
Agree	Male	21-23 years	Medicine	Internship	KSAUHS	Urban	living with own parents only	4-6	1	10,000-14,999	TRUE	FALSE	FALSE	TRUE	FALSE	TRUE	FALSE	TRUE	TRUE	TRUE	TRUE	FALSE	TRUE	TRUE	FALSE	FALSE	TRUE	FALSE	FALSE	FALSE	FALSE	TRUE	FALSE	Agree	Disagree	Agree	Disagree	Neutral	Agree	Agree	Agree	Disagree	Strongly disagree	Agree	Disagree	Agree
Agree	Male	21-23 years	Medicine	Internship	KSAUHS	Rural	living with own parents only	4-6	0	More than 25,000	FALSE	FALSE	TRUE	TRUE	FALSE	TRUE	TRUE	FALSE	TRUE	TRUE	TRUE	FALSE	TRUE	FALSE	FALSE	FALSE	TRUE	TRUE	FALSE	FALSE	TRUE	TRUE	FALSE	Strongly agree	Neutral	Strongly agree	Strongly Agree	Disagree	Neutral	Agree	Disagree	Agree	Strongly disagree	Strongly agree	Strongly disagree	Strongly Agree
Agree	Male	24-26 years	Medicine	Internship	KSAUHS	Urban	living with own parents only	7+	0	20,000-24,999	FALSE	TRUE	TRUE	FALSE	FALSE	TRUE	TRUE	FALSE	TRUE	TRUE	TRUE	FALSE	FALSE	FALSE	FALSE	FALSE	TRUE	TRUE	FALSE	TRUE	FALSE	TRUE	FALSE	Agree	Disagree	Strongly agree	Disagree	Disagree	Neutral	Disagree	Neutral	Neutral	Strongly disagree	Disagree	Disagree	Neutral
Agree	Male	27-29 years	Medicine	Internship	KSAUHS	Urban	living with own parents only	7+	2	15,000-19.999	FALSE	FALSE	FALSE	FALSE	FALSE	TRUE	TRUE	FALSE	TRUE	TRUE	TRUE	FALSE	FALSE	FALSE	FALSE	FALSE	FALSE	TRUE	FALSE	FALSE	TRUE	TRUE	FALSE	Neutral	Neutral	Agree	Neutral	Strongly disagree	Agree	Neutral	Neutral	Strongly disagree	Strongly disagree	Neutral	Neutral	Agree
Agree	Male	21-23 years	Medicine	Internship	KSAUHS	Urban	living with own parents only	4-6	1	15,000-19.999	FALSE	FALSE	FALSE	TRUE	FALSE	TRUE	FALSE	TRUE	FALSE	TRUE	TRUE	TRUE	TRUE	FALSE	FALSE	FALSE	TRUE	TRUE	FALSE	FALSE	FALSE	TRUE	TRUE	Strongly agree	Strongly disagree	Strongly agree	Agree	Disagree	Strongly agree	Agree	Strongly Agree	Neutral	Disagree	Strongly disagree	Neutral	Strongly Agree
Agree	Male	24-26 years	Medicine	Internship	KSAUHS	Urban	living with one parent only	4-6	0	15,000-19.999	FALSE	FALSE	FALSE	FALSE	FALSE	TRUE	FALSE	TRUE	TRUE	TRUE	TRUE	FALSE	FALSE	TRUE	TRUE	FALSE	TRUE	TRUE	FALSE	FALSE	TRUE	TRUE	TRUE	Strongly agree	Neutral	Strongly agree	Agree	Strongly disagree	Disagree	Agree	Strongly Agree	Strongly disagree	Strongly disagree	Strongly disagree	Strongly disagree	Strongly Agree
Agree	Male	27-29 years	Medicine	Internship	KSAUHS	Urban	living with own parents only	4-6	1	20,000-24,999	TRUE	TRUE	TRUE	TRUE	FALSE	TRUE	TRUE	TRUE	TRUE	FALSE	FALSE	FALSE	TRUE	FALSE	FALSE	TRUE	FALSE	TRUE	TRUE	TRUE	TRUE	FALSE	FALSE	Agree	Strongly Agree	Agree	Agree	Neutral	Neutral	Agree	Agree	Neutral	Neutral	Agree	Disagree	Agree
Agree	Male	24-26 years	Medicine	Internship	KSAUHS	Urban	living with own parents only	4-6	0	More than 25,000	FALSE	TRUE	FALSE	FALSE	FALSE	TRUE	FALSE	TRUE	TRUE	FALSE	TRUE	FALSE	TRUE	FALSE	FALSE	FALSE	TRUE	TRUE	FALSE	TRUE	TRUE	TRUE	FALSE	Agree	Neutral	Strongly agree	Agree	Neutral	Neutral	Strongly Agree	Neutral	Neutral	Strongly disagree	Disagree	Neutral	Strongly Agree
Agree	Male	18-20 years	Medicine	4th year	KSAUHS	Urban	living with one parent only	4-6	3+	More than 25,000	TRUE	TRUE	TRUE	TRUE	TRUE	TRUE	TRUE	TRUE	FALSE	TRUE	TRUE	TRUE	TRUE	TRUE	FALSE	TRUE	FALSE	TRUE	FALSE	TRUE	FALSE	TRUE	FALSE	Neutral	Strongly Agree	Neutral	Neutral	Strongly disagree	Neutral	Neutral	Neutral	Neutral	Neutral	Neutral	Neutral	Neutral
Agree	Male	21-23 years	Medicine	4th year	KSAUHS	Urban	living with own parents only	4-6	0	More than 25,000	FALSE	TRUE	TRUE	TRUE	TRUE	TRUE	TRUE	TRUE	FALSE	TRUE	TRUE	TRUE	TRUE	FALSE	FALSE	FALSE	TRUE	FALSE	FALSE	FALSE	TRUE	TRUE	FALSE	Disagree	Neutral	Neutral	Neutral	Neutral	Disagree	Agree	Disagree	Agree	Neutral	Neutral	Neutral	Disagree
Agree	Male	21-23 years	Medicine	4th year	KSAUHS	Urban	living with own parents only	7+	0	More than 25,000	TRUE	FALSE	TRUE	FALSE	FALSE	TRUE	FALSE	TRUE	FALSE	TRUE	TRUE	FALSE	TRUE	TRUE	FALSE	FALSE	FALSE	TRUE	FALSE	FALSE	FALSE	TRUE	FALSE	Strongly disagree	Neutral	Strongly agree	Disagree	Strongly Agree	Neutral	Strongly disagree	Strongly Agree	Disagree	Agree	Disagree	Strongly disagree	Strongly Agree
Agree	Male	24-26 years	Medicine	Internship	KSAUHS	Urban	living with own parents only	4-6	1	More than 25,000	FALSE	TRUE	FALSE	TRUE	FALSE	TRUE	FALSE	FALSE	TRUE	FALSE	FALSE	FALSE	FALSE	FALSE	FALSE	FALSE	FALSE	TRUE	TRUE	FALSE	FALSE	TRUE	FALSE	Disagree	Agree	Strongly disagree	Strongly disagree	Strongly disagree	Agree	Agree	Strongly Agree	Agree	Strongly disagree	Strongly disagree	Strongly Agree	Strongly Agree
Agree	Male	21-23 years	Medicine	4th year	KSAUHS	Urban	living with one parent only	4-6	0	10,000-14,999	FALSE	TRUE	FALSE	FALSE	FALSE	TRUE	FALSE	TRUE	FALSE	TRUE	FALSE	FALSE	TRUE	FALSE	FALSE	FALSE	FALSE	TRUE	FALSE	TRUE	FALSE	TRUE	FALSE	Neutral	Neutral	Agree	Disagree	Agree	Neutral	Agree	Neutral	Disagree	Agree	Neutral	Neutral	Strongly Agree
Agree	Male	21-23 years	Medicine	3rd year	KSAUHS	Urban	living with one parent only	7+	1	Less then 5,000	FALSE	FALSE	FALSE	TRUE	TRUE	TRUE	FALSE	TRUE	FALSE	TRUE	TRUE	FALSE	FALSE	FALSE	FALSE	FALSE	TRUE	TRUE	FALSE	FALSE	FALSE	TRUE	FALSE	Disagree	Agree	Strongly agree	Agree	Disagree	Neutral	Agree	Agree	Strongly disagree	Agree	Agree	Agree	Agree
Agree	Male	21-23 years	Medicine	4th year	KSAUHS	Urban	living with own parents only	4-6	0	More than 25,000	FALSE	FALSE	TRUE	TRUE	FALSE	TRUE	TRUE	TRUE	FALSE	FALSE	TRUE	FALSE	FALSE	FALSE	FALSE	FALSE	TRUE	TRUE	FALSE	FALSE	FALSE	TRUE	FALSE	Strongly agree	Agree	Strongly agree	Neutral	Strongly disagree	Strongly agree	Agree	Neutral	Neutral	Disagree	Strongly disagree	Agree	Strongly Agree
Agree	Female	21-23 years	Medicine	Internship	KSAUHS	Urban	living with own parents only	7+	1	More than 25,000	FALSE	TRUE	FALSE	TRUE	FALSE	FALSE	TRUE	FALSE	TRUE	FALSE	FALSE	FALSE	FALSE	FALSE	FALSE	FALSE	TRUE	TRUE	FALSE	FALSE	TRUE	FALSE	FALSE	Agree	Strongly disagree	Neutral	Disagree	Strongly disagree	Neutral	Disagree	Neutral	Strongly disagree	Strongly disagree	Disagree	Strongly disagree	Strongly Agree
Agree	Female	21-23 years	Medicine	4th year	KSAUHS	Urban	living with own parents only	7+	0	20,000-24,999	FALSE	TRUE	TRUE	TRUE	FALSE	TRUE	TRUE	TRUE	FALSE	TRUE	TRUE	FALSE	TRUE	FALSE	TRUE	FALSE	TRUE	TRUE	FALSE	FALSE	FALSE	TRUE	TRUE	Strongly agree	Neutral	Agree	Disagree	Agree	Agree	Neutral	Neutral	Strongly disagree	Strongly disagree	Disagree	Agree	Strongly Agree
Agree	Female	21-23 years	Medicine	5th year	KSAUHS	Urban	living with own parents only	7+	0	20,000-24,999	FALSE	TRUE	FALSE	TRUE	FALSE	TRUE	FALSE	TRUE	FALSE	TRUE	TRUE	FALSE	TRUE	FALSE	FALSE	FALSE	FALSE	TRUE	FALSE	TRUE	FALSE	TRUE	FALSE	Strongly disagree	Strongly disagree	Strongly agree	Neutral	Agree	Strongly agree	Strongly Agree	Disagree	Strongly disagree	Disagree	Agree	Strongly Agree	Strongly Agree
Agree	Female	21-23 years	Medicine	4th year	KSAUHS	Urban	living with own parents only	4-6	2	10,000-14,999	FALSE	FALSE	TRUE	TRUE	FALSE	TRUE	TRUE	TRUE	TRUE	FALSE	TRUE	TRUE	FALSE	FALSE	FALSE	FALSE	TRUE	TRUE	FALSE	TRUE	TRUE	TRUE	FALSE	Strongly agree	Strongly disagree	Strongly agree	Neutral	Strongly disagree	Neutral	Neutral	Neutral	Strongly disagree	Strongly disagree	Strongly disagree	Strongly disagree	Neutral
Agree	Female	21-23 years	Medicine	4th year	KSAUHS	Urban	living with own parents only	4-6	0	More than 25,000	FALSE	TRUE	TRUE	FALSE	TRUE	TRUE	FALSE	TRUE	FALSE	TRUE	TRUE	FALSE	TRUE	FALSE	FALSE	TRUE	TRUE	FALSE	TRUE	TRUE	FALSE	FALSE	TRUE	Neutral	Disagree	Strongly agree	Neutral	Neutral	Neutral	Agree	Neutral	Neutral	Disagree	Agree	Agree	Agree
Agree	Female	21-23 years	Medicine	5th year	KSAUHS	Urban	living with one parent only	4-6	0	10,000-14,999	TRUE	TRUE	TRUE	TRUE	TRUE	TRUE	TRUE	TRUE	TRUE	TRUE	TRUE	FALSE	TRUE	FALSE	FALSE	TRUE	FALSE	TRUE	FALSE	FALSE	FALSE	TRUE	TRUE	Agree	Neutral	Strongly agree	Agree	Neutral	Agree	Agree	Agree	Disagree	Strongly disagree	Strongly disagree	Neutral	Strongly Agree
Agree	Female	21-23 years	Medicine	3rd year	KSAUHS	Urban	living with both parents and grandparents	7+	1	More than 25,000	FALSE	TRUE	TRUE	TRUE	TRUE	TRUE	FALSE	FALSE	TRUE	TRUE	TRUE	TRUE	TRUE	TRUE	FALSE	TRUE	TRUE	TRUE	FALSE	FALSE	FALSE	TRUE	FALSE	Neutral	Disagree	Strongly agree	Disagree	Disagree	Agree	Agree	Neutral	Agree	Disagree	Neutral	Agree	Agree
Agree	Female	24-26 years	Medicine	4th year	KSAUHS	Urban	living with own parents only	7+	0	More than 25,000	FALSE	TRUE	TRUE	TRUE	FALSE	TRUE	TRUE	FALSE	TRUE	FALSE	TRUE	FALSE	TRUE	FALSE	FALSE	FALSE	TRUE	TRUE	FALSE	FALSE	FALSE	TRUE	TRUE	Agree	Disagree	Strongly agree	Neutral	Agree	Neutral	Neutral	Strongly Agree	Strongly disagree	Disagree	Neutral	Disagree	Strongly Agree
Agree	Female	24-26 years	Medicine	6th year	KSAUHS	Urban	living with one parent only	4-6	0	15,000-19.999	FALSE	FALSE	FALSE	TRUE	FALSE	TRUE	FALSE	TRUE	FALSE	FALSE	TRUE	FALSE	TRUE	FALSE	FALSE	FALSE	FALSE	TRUE	FALSE	FALSE	TRUE	TRUE	FALSE	Agree	Disagree	Agree	Neutral	Disagree	Neutral	Disagree	Agree	Strongly disagree	Strongly disagree	Strongly disagree	Strongly disagree	Strongly Agree
Agree	Female	21-23 years	Medicine	5th year	KSAUHS	Urban	living with own parents only	4-6	0	More than 25,000	FALSE	TRUE	TRUE	TRUE	FALSE	FALSE	FALSE	TRUE	TRUE	FALSE	FALSE	FALSE	FALSE	FALSE	TRUE	FALSE	FALSE	TRUE	FALSE	FALSE	FALSE	TRUE	FALSE	Agree	Strongly Agree	Strongly agree	Agree	Disagree	Neutral	Agree	Strongly Agree	Disagree	Disagree	Disagree	Agree	Strongly Agree
Agree	Female	24-26 years	Medicine	6th year	KSAUHS	Urban	living with own parents only	7+	0	More than 25,000	FALSE	FALSE	FALSE	TRUE	TRUE	TRUE	FALSE	FALSE	FALSE	TRUE	TRUE	TRUE	TRUE	TRUE	FALSE	TRUE	TRUE	TRUE	FALSE	FALSE	FALSE	TRUE	FALSE	Agree	Strongly disagree	Strongly agree	Neutral	Strongly disagree	Strongly agree	Agree	Strongly Agree	Agree	Disagree	Neutral	Strongly disagree	Strongly Agree
Agree	Female	21-23 years	Medicine	Internship	KSAUHS	Urban	living with own parents only	7+	0	More than 25,000	FALSE	TRUE	TRUE	TRUE	TRUE	TRUE	TRUE	TRUE	TRUE	TRUE	TRUE	FALSE	FALSE	FALSE	FALSE	FALSE	FALSE	TRUE	FALSE	FALSE	TRUE	TRUE	TRUE	Agree	Neutral	Disagree	Agree	Neutral	Neutral	Agree	Disagree	Disagree	Agree	Agree	Neutral	Strongly disagree
Agree	Female	21-23 years	Medicine	4th year	KSAUHS	Urban	living with own parents only	7+	0	More than 25,000	FALSE	TRUE	TRUE	FALSE	FALSE	TRUE	FALSE	FALSE	TRUE	TRUE	FALSE	FALSE	FALSE	FALSE	FALSE	TRUE	TRUE	TRUE	FALSE	FALSE	TRUE	TRUE	TRUE	Strongly agree	Disagree	Agree	Neutral	Disagree	Neutral	Neutral	Neutral	Disagree	Disagree	Disagree	Disagree	Strongly Agree
Agree	Male	21-23 years	Medicine	3rd year	Qassim University	Urban	living with own parents only	7+	0	More than 25,000	TRUE	TRUE	TRUE	TRUE	FALSE	TRUE	FALSE	TRUE	TRUE	TRUE	TRUE	FALSE	TRUE	FALSE	TRUE	TRUE	FALSE	FALSE	FALSE	FALSE	FALSE	FALSE	FALSE	Agree	Neutral	Strongly agree	Disagree	Neutral	Neutral	Neutral	Neutral	Agree	Disagree	Agree	Agree	Agree
Agree	Female	21-23 years	Medicine	5th year	KSAUHS	Urban	living with own parents only	7+	1	20,000-24,999	TRUE	FALSE	FALSE	TRUE	FALSE	TRUE	FALSE	FALSE	TRUE	TRUE	TRUE	FALSE	TRUE	FALSE	FALSE	FALSE	FALSE	TRUE	TRUE	TRUE	TRUE	TRUE	FALSE	Neutral	Strongly Agree	Agree	Disagree	Agree	Disagree	Agree	Disagree	Strongly disagree	Agree	Disagree	Neutral	Strongly Agree
Agree	Female	21-23 years	Medicine	4th year	KSAUHS	Urban	living with own parents only	4-6	0	More than 25,000	TRUE	TRUE	TRUE	TRUE	FALSE	TRUE	FALSE	TRUE	TRUE	TRUE	FALSE	TRUE	FALSE	FALSE	FALSE	FALSE	FALSE	FALSE	FALSE	FALSE	FALSE	TRUE	FALSE	Strongly disagree	Neutral	Strongly disagree	Neutral	Neutral	Strongly disagree	Agree	Strongly Agree	Disagree	Strongly disagree	Disagree	Disagree	Strongly Agree
Agree	Male	21-23 years	Medicine	3rd year	Qassim University	Urban	living with own parents only	7+	0	15,000-19.999	FALSE	TRUE	FALSE	TRUE	FALSE	TRUE	TRUE	TRUE	TRUE	TRUE	TRUE	FALSE	TRUE	TRUE	FALSE	FALSE	TRUE	FALSE	TRUE	FALSE	FALSE	TRUE	FALSE	Neutral	Neutral	Agree	Neutral	Agree	Disagree	Neutral	Neutral	Neutral	Disagree	Disagree	Disagree	Neutral
Agree	Female	24-26 years	Medicine	Internship	KSAUHS	Urban	living with own parents only	4-6	0	More than 25,000	FALSE	TRUE	FALSE	FALSE	FALSE	TRUE	FALSE	TRUE	FALSE	TRUE	TRUE	TRUE	TRUE	FALSE	FALSE	FALSE	FALSE	TRUE	TRUE	FALSE	FALSE	TRUE	FALSE	Agree	Disagree	Strongly agree	Strongly disagree	Disagree	Agree	Agree	Strongly Agree	Strongly disagree	Disagree	Strongly disagree	Strongly disagree	Strongly Agree
Agree	Male	24-26 years	Medicine	Internship	KSAUHS	Urban	living with own parents only	4-6	0	20,000-24,999	TRUE	TRUE	TRUE	TRUE	TRUE	TRUE	TRUE	TRUE	TRUE	FALSE	TRUE	FALSE	TRUE	TRUE	FALSE	TRUE	TRUE	TRUE	TRUE	FALSE	FALSE	TRUE	FALSE	Disagree	Strongly Agree	Strongly agree	Strongly Agree	Strongly Agree	Agree	Strongly Agree	Agree	Agree	Agree	Strongly agree	Agree	Agree
Agree	Male	21-23 years	Medicine	Internship	KSAUHS	Urban	living with own parents only	4-6	0	More than 25,000	TRUE	FALSE	FALSE	TRUE	FALSE	TRUE	TRUE	TRUE	TRUE	FALSE	FALSE	FALSE	TRUE	FALSE	TRUE	FALSE	FALSE	FALSE	TRUE	FALSE	TRUE	TRUE	FALSE	Neutral	Neutral	Agree	Neutral	Agree	Agree	Neutral	Neutral	Strongly disagree	Strongly disagree	Strongly disagree	Neutral	Strongly Agree
Agree	Male	24-26 years	Medicine	Internship	KSAUHS	Urban	living with own parents only	4-6	0	20,000-24,999	FALSE	TRUE	FALSE	TRUE	TRUE	FALSE	TRUE	TRUE	TRUE	FALSE	TRUE	FALSE	TRUE	FALSE	FALSE	FALSE	FALSE	TRUE	FALSE	TRUE	TRUE	TRUE	FALSE	Agree	Neutral	Strongly agree	Disagree	Disagree	Strongly agree	Agree	Agree	Strongly disagree	Strongly disagree	Disagree	Disagree	Strongly Agree
Agree	Male	21-23 years	Medicine	Internship	KSAUHS	Urban	living with own parents only	4-6	0	20,000-24,999	FALSE	TRUE	TRUE	TRUE	FALSE	TRUE	FALSE	TRUE	TRUE	FALSE	TRUE	FALSE	TRUE	TRUE	FALSE	FALSE	TRUE	FALSE	FALSE	FALSE	FALSE	TRUE	TRUE	Agree	Neutral	Strongly agree	Agree	Neutral	Neutral	Agree	Agree	Neutral	Strongly disagree	Agree	Agree	Strongly Agree
Agree	Male	24-26 years	Medicine	Internship	KSAUHS	Urban	living with own parents only	7+	0	More than 25,000	FALSE	FALSE	TRUE	FALSE	FALSE	TRUE	FALSE	TRUE	TRUE	TRUE	TRUE	FALSE	FALSE	FALSE	FALSE	FALSE	FALSE	TRUE	TRUE	FALSE	FALSE	TRUE	FALSE	Agree	Agree	Disagree	Neutral	Agree	Strongly agree	Neutral	Agree	Disagree	Disagree	Neutral	Disagree	Strongly Agree
Agree	Male	24-26 years	Medicine	Internship	KSAUHS	Urban	living with own parents only	7+	0	More than 25,000	FALSE	FALSE	FALSE	FALSE	FALSE	TRUE	FALSE	TRUE	TRUE	TRUE	TRUE	FALSE	TRUE	FALSE	FALSE	FALSE	TRUE	TRUE	FALSE	FALSE	FALSE	TRUE	FALSE	Strongly agree	Neutral	Strongly agree	Neutral	Disagree	Neutral	Agree	Strongly disagree	Disagree	Strongly disagree	Strongly disagree	Neutral	Strongly Agree
Agree	Male	21-23 years	Medicine	4th year	Qassim University	Urban	living with own parents only	4-6	0	20,000-24,999	FALSE	FALSE	TRUE	TRUE	FALSE	FALSE	TRUE	TRUE	TRUE	TRUE	TRUE	TRUE	TRUE	FALSE	TRUE	TRUE	TRUE	TRUE	FALSE	FALSE	FALSE	TRUE	TRUE	Agree	Agree	Agree	Agree	Disagree	Disagree	Agree	Agree	Agree	Strongly disagree	Neutral	Agree	Strongly Agree
Agree	Female	21-23 years	Medicine	3rd year	Qassim University	Urban	living with own parents only	7+	0	5,000-9,999	FALSE	TRUE	FALSE	TRUE	TRUE	TRUE	TRUE	FALSE	TRUE	FALSE	TRUE	TRUE	TRUE	FALSE	TRUE	FALSE	TRUE	TRUE	FALSE	FALSE	TRUE	TRUE	TRUE	Agree	Disagree	Agree	Agree	Disagree	Agree	Disagree	Strongly Agree	Strongly disagree	Strongly disagree	Disagree	Neutral	Strongly Agree
Agree	Female	24-26 years	Medicine	Internship	Qassim University	Urban	living with own parents only	7+	0	15,000-19.999	FALSE	FALSE	FALSE	TRUE	FALSE	TRUE	FALSE	FALSE	TRUE	TRUE	TRUE	TRUE	TRUE	TRUE	TRUE	FALSE	TRUE	FALSE	TRUE	FALSE	TRUE	TRUE	FALSE	Neutral	Disagree	Strongly agree	Agree	Disagree	Agree	Agree	Agree	Disagree	Disagree	Agree	Agree	Strongly Agree
Agree	Male	24-26 years	Medicine	Internship	Qassim University	Urban	living with one parent only	4-6	0	More than 25,000	FALSE	TRUE	TRUE	TRUE	FALSE	TRUE	TRUE	TRUE	TRUE	TRUE	TRUE	FALSE	TRUE	TRUE	TRUE	FALSE	TRUE	FALSE	FALSE	FALSE	TRUE	TRUE	FALSE	Agree	Disagree	Agree	Agree	Disagree	Agree	Agree	Disagree	Disagree	Disagree	Neutral	Agree	Agree
Agree	Female	21-23 years	Medicine	5th year	Qassim University	Urban	living with one parent only	4-6	0	5,000-9,999	FALSE	FALSE	TRUE	TRUE	TRUE	TRUE	TRUE	TRUE	FALSE	TRUE	TRUE	FALSE	TRUE	FALSE	FALSE	TRUE	FALSE	FALSE	TRUE	TRUE	FALSE	TRUE	FALSE	Agree	Neutral	Strongly agree	Agree	Agree	Strongly agree	Agree	Agree	Disagree	Disagree	Neutral	Agree	Agree
Agree	Male	24-26 years	Medicine	Internship	Qassim University	Urban	living with own parents only	4-6	1	5,000-9,999	FALSE	TRUE	FALSE	TRUE	FALSE	TRUE	TRUE	TRUE	FALSE	TRUE	TRUE	FALSE	TRUE	TRUE	FALSE	FALSE	TRUE	FALSE	TRUE	FALSE	FALSE	TRUE	TRUE	Neutral	Agree	Strongly agree	Strongly Agree	Strongly Agree	Neutral	Neutral	Strongly Agree	Strongly agree	Disagree	Agree	Agree	Strongly Agree
Agree	Female	24-26 years	Medicine	Internship	Qassim University	Urban	living with own parents only	7+	0	10,000-14,999	FALSE	TRUE	TRUE	TRUE	TRUE	TRUE	FALSE	TRUE	FALSE	TRUE	TRUE	FALSE	FALSE	FALSE	FALSE	FALSE	FALSE	TRUE	FALSE	TRUE	TRUE	TRUE	FALSE	Agree	Neutral	Neutral	Neutral	Disagree	Strongly agree	Agree	Strongly Agree	Disagree	Disagree	Disagree	Disagree	Strongly Agree
Agree	Male	21-23 years	Medicine	5th year	Qassim University	Urban	living alone	7+	0	20,000-24,999	TRUE	TRUE	FALSE	TRUE	FALSE	TRUE	FALSE	TRUE	FALSE	TRUE	TRUE	FALSE	TRUE	TRUE	FALSE	TRUE	TRUE	FALSE	FALSE	FALSE	TRUE	TRUE	FALSE	Neutral	Neutral	Neutral	Agree	Neutral	Neutral	Agree	Neutral	Neutral	Strongly disagree	Neutral	Agree	Strongly Agree
Agree	Female	21-23 years	Medicine	4th year	Qassim University	Urban	living with own parents only	4-6	0	10,000-14,999	FALSE	FALSE	TRUE	TRUE	FALSE	TRUE	FALSE	FALSE	FALSE	TRUE	TRUE	FALSE	TRUE	FALSE	FALSE	FALSE	FALSE	FALSE	FALSE	FALSE	FALSE	TRUE	FALSE	Agree	Disagree	Neutral	Agree	Neutral	Agree	Agree	Disagree	Neutral	Strongly disagree	Strongly disagree	Disagree	Strongly Agree
Agree	Male	21-23 years	Medicine	5th year	KSAUHS	Urban	living with own parents only	4-6	2	More than 25,000	TRUE	TRUE	TRUE	TRUE	TRUE	TRUE	TRUE	TRUE	TRUE	TRUE	TRUE	TRUE	TRUE	TRUE	TRUE	TRUE	TRUE	TRUE	TRUE	TRUE	TRUE	TRUE	TRUE	Strongly disagree	Strongly disagree	Strongly disagree	Strongly disagree	Strongly disagree	Strongly disagree	Strongly disagree	Strongly disagree	Strongly disagree	Strongly disagree	Strongly disagree	Strongly disagree	Strongly disagree
Agree	Male	24-26 years	Medicine	Internship	Qassim University	Urban	living with own parents only	7+	0	15,000-19.999	FALSE	TRUE	FALSE	TRUE	FALSE	TRUE	FALSE	TRUE	FALSE	TRUE	TRUE	TRUE	TRUE	FALSE	TRUE	FALSE	FALSE	TRUE	FALSE	FALSE	FALSE	TRUE	FALSE	Strongly agree	Agree	Neutral	Neutral	Disagree	Neutral	Agree	Agree	Strongly agree	Disagree	Disagree	Strongly disagree	Strongly Agree
Agree	Male	18-20 years	Medicine	4th year	KSAUHS	Urban	living with both parents and grandparents	7+	1	More than 25,000	FALSE	TRUE	FALSE	TRUE	FALSE	TRUE	FALSE	TRUE	FALSE	FALSE	TRUE	FALSE	TRUE	FALSE	FALSE	FALSE	FALSE	TRUE	FALSE	FALSE	FALSE	TRUE	FALSE	Agree	Disagree	Strongly agree	Neutral	Agree	Neutral	Neutral	Disagree	Disagree	Strongly disagree	Neutral	Agree	Strongly Agree
Agree	Male	21-23 years	Medicine	4th year	KSAUHS	Urban	living with own parents only	4-6	0	More than 25,000	FALSE	TRUE	FALSE	TRUE	FALSE	TRUE	FALSE	FALSE	TRUE	FALSE	TRUE	FALSE	TRUE	FALSE	FALSE	FALSE	FALSE	TRUE	TRUE	FALSE	TRUE	TRUE	FALSE	Agree	Neutral	Agree	Disagree	Disagree	Disagree	Agree	Agree	Disagree	Disagree	Strongly disagree	Disagree	Strongly Agree
Agree	Male	21-23 years	Medicine	5th year	KSAUHS	Urban	living with own parents only	4-6	0	5,000-9,999	FALSE	TRUE	TRUE	TRUE	FALSE	TRUE	FALSE	TRUE	TRUE	TRUE	TRUE	TRUE	TRUE	TRUE	FALSE	TRUE	FALSE	TRUE	TRUE	FALSE	FALSE	TRUE	FALSE	Agree	Strongly Agree	Strongly agree	Strongly Agree	Strongly Agree	Strongly agree	Agree	Strongly Agree	Neutral	Strongly disagree	Strongly agree	Neutral	Strongly Agree
Agree	Male	24-26 years	Medicine	Internship	KSAUHS	Urban	living with own parents only	4-6	0	More than 25,000	FALSE	TRUE	TRUE	TRUE	FALSE	TRUE	TRUE	TRUE	TRUE	FALSE	TRUE	FALSE	TRUE	FALSE	FALSE	FALSE	TRUE	TRUE	FALSE	FALSE	FALSE	TRUE	FALSE	Agree	Neutral	Strongly agree	Disagree	Agree	Agree	Agree	Neutral	Strongly disagree	Disagree	Disagree	Neutral	Strongly Agree
Agree	Male	21-23 years	Medicine	6th year	KSAUHS	Urban	living with own parents only	4-6	0	More than 25,000	FALSE	FALSE	TRUE	TRUE	FALSE	TRUE	FALSE	TRUE	TRUE	FALSE	FALSE	FALSE	TRUE	FALSE	FALSE	FALSE	FALSE	TRUE	TRUE	FALSE	TRUE	TRUE	FALSE	Strongly agree	Neutral	Neutral	Strongly disagree	Neutral	Agree	Agree	Disagree	Strongly disagree	Strongly disagree	Strongly disagree	Strongly disagree	Strongly Agree
Agree	Male	24-26 years	Medicine	Internship	KSAUHS	Urban	living with own parents only	7+	0	More than 25,000	FALSE	FALSE	TRUE	TRUE	FALSE	TRUE	TRUE	TRUE	FALSE	TRUE	TRUE	FALSE	TRUE	FALSE	FALSE	FALSE	TRUE	TRUE	TRUE	TRUE	FALSE	TRUE	FALSE	Agree	Neutral	Strongly agree	Neutral	Neutral	Strongly agree	Strongly Agree	Strongly Agree	Disagree	Strongly disagree	Agree	Agree	Strongly Agree
Agree	Male	21-23 years	Medicine	4th year	KSAUHS	Urban	living with own parents only	4-6	0	15,000-19.999	TRUE	TRUE	TRUE	TRUE	FALSE	TRUE	FALSE	FALSE	FALSE	TRUE	TRUE	FALSE	TRUE	FALSE	TRUE	TRUE	FALSE	TRUE	TRUE	FALSE	TRUE	TRUE	FALSE	Strongly agree	Neutral	Strongly agree	Agree	Agree	Agree	Agree	Agree	Strongly disagree	Agree	Disagree	Agree	Agree
Agree	Male	24-26 years	Medicine	Internship	KSAUHS	Urban	living with own parents only	7+	0	20,000-24,999	FALSE	TRUE	TRUE	TRUE	FALSE	TRUE	FALSE	TRUE	TRUE	TRUE	FALSE	FALSE	TRUE	FALSE	TRUE	FALSE	FALSE	TRUE	FALSE	FALSE	FALSE	TRUE	FALSE	Agree	Disagree	Strongly agree	Agree	Neutral	Agree	Neutral	Agree	Neutral	Disagree	Disagree	Disagree	Strongly Agree
Agree	Male	21-23 years	Medicine	4th year	KSAUHS	Urban	living with own parents only	7+	2	10,000-14,999	FALSE	TRUE	FALSE	TRUE	FALSE	TRUE	TRUE	TRUE	TRUE	TRUE	TRUE	FALSE	TRUE	FALSE	FALSE	FALSE	FALSE	TRUE	FALSE	FALSE	FALSE	TRUE	FALSE	Agree	Agree	Agree	Neutral	Agree	Neutral	Neutral	Neutral	Agree	Strongly disagree	Disagree	Agree	Strongly Agree
Agree	Male	21-23 years	Medicine	Internship	KSAUHS	Urban	living with own parents only	4-6	0	15,000-19.999	FALSE	TRUE	FALSE	FALSE	FALSE	TRUE	FALSE	FALSE	TRUE	FALSE	TRUE	FALSE	TRUE	FALSE	FALSE	FALSE	FALSE	TRUE	TRUE	FALSE	TRUE	TRUE	FALSE	Agree	Disagree	Strongly agree	Disagree	Neutral	Agree	Agree	Agree	Strongly disagree	Disagree	Neutral	Neutral	Strongly Agree
Agree	Male	21-23 years	Medicine	Internship	KSAUHS	Urban	living with own parents only	4-6	0	15,000-19.999	FALSE	TRUE	TRUE	TRUE	FALSE	TRUE	TRUE	TRUE	TRUE	TRUE	TRUE	FALSE	FALSE	FALSE	TRUE	FALSE	FALSE	TRUE	TRUE	FALSE	TRUE	TRUE	FALSE	Neutral	Strongly Agree	Strongly agree	Strongly Agree	Disagree	Neutral	Strongly Agree	Neutral	Disagree	Strongly disagree	Disagree	Neutral	Strongly Agree
Agree	Male	21-23 years	Medicine	4th year	KSAUHS	Urban	living with own parents only	7+	0	More than 25,000	FALSE	FALSE	FALSE	FALSE	FALSE	TRUE	FALSE	TRUE	TRUE	TRUE	TRUE	TRUE	TRUE	FALSE	TRUE	TRUE	FALSE	TRUE	TRUE	FALSE	FALSE	TRUE	TRUE	Agree	Disagree	Agree	Neutral	Agree	Neutral	Agree	Agree	Disagree	Disagree	Disagree	Strongly Agree	Agree
Agree	Male	21-23 years	Medicine	5th year	KSAUHS	Rural	living with own parents only	7+	0	10,000-14,999	TRUE	TRUE	FALSE	TRUE	TRUE	FALSE	TRUE	FALSE	TRUE	FALSE	FALSE	FALSE	FALSE	FALSE	FALSE	TRUE	TRUE	TRUE	TRUE	FALSE	TRUE	TRUE	FALSE	Agree	Disagree	Disagree	Agree	Disagree	Strongly agree	Neutral	Neutral	Disagree	Disagree	Disagree	Neutral	Agree
Agree	Female	21-23 years	Medicine	4th year	Qassim University	Urban	living with own parents only	4-6	0	10,000-14,999	FALSE	TRUE	FALSE	TRUE	TRUE	TRUE	TRUE	FALSE	FALSE	TRUE	TRUE	FALSE	TRUE	TRUE	FALSE	TRUE	TRUE	TRUE	TRUE	FALSE	TRUE	TRUE	FALSE	Strongly disagree	Agree	Neutral	Agree	Agree	Disagree	Agree	Neutral	Disagree	Disagree	Agree	Agree	Strongly disagree
Agree	Male	24-26 years	Medicine	Internship	KSAUHS	Urban	living with own parents only	4-6	0	15,000-19.999	TRUE	TRUE	TRUE	TRUE	TRUE	TRUE	FALSE	TRUE	FALSE	TRUE	TRUE	FALSE	TRUE	FALSE	FALSE	FALSE	FALSE	FALSE	TRUE	TRUE	FALSE	TRUE	FALSE	Agree	Strongly Agree	Strongly agree	Agree	Agree	Disagree	Strongly Agree	Agree	Disagree	Disagree	Agree	Agree	Agree
Agree	Male	21-23 years	Medicine	Internship	KSAUHS	Urban	living with own parents only	7+	0	10,000-14,999	FALSE	TRUE	TRUE	TRUE	TRUE	TRUE	FALSE	TRUE	TRUE	TRUE	TRUE	FALSE	TRUE	FALSE	FALSE	TRUE	FALSE	TRUE	TRUE	TRUE	TRUE	TRUE	FALSE	Strongly agree	Agree	Agree	Neutral	Neutral	Neutral	Neutral	Neutral	Neutral	Neutral	Neutral	Neutral	Neutral
Agree	Male	21-23 years	Medicine	6th year	KSAUHS	Urban	living with one parent only	1-3	0	5,000-9,999	FALSE	TRUE	TRUE	TRUE	FALSE	TRUE	FALSE	TRUE	FALSE	TRUE	TRUE	FALSE	TRUE	FALSE	FALSE	FALSE	FALSE	TRUE	FALSE	FALSE	TRUE	TRUE	FALSE	Agree	Neutral	Strongly agree	Disagree	Disagree	Agree	Neutral	Neutral	Disagree	Disagree	Disagree	Agree	Strongly Agree
Agree	Male	21-23 years	Medicine	5th year	KSAUHS	Urban	living with own parents only	7+	0	More than 25,000	FALSE	TRUE	FALSE	TRUE	FALSE	TRUE	FALSE	FALSE	TRUE	FALSE	TRUE	FALSE	TRUE	TRUE	FALSE	FALSE	FALSE	TRUE	TRUE	FALSE	FALSE	TRUE	FALSE	Agree	Agree	Agree	Agree	Disagree	Neutral	Strongly Agree	Disagree	Strongly disagree	Strongly disagree	Disagree	Neutral	Neutral
Agree	Female	21-23 years	Medicine	4th year	Qassim University	Urban	living with own parents only	4-6	0	More than 25,000	FALSE	TRUE	TRUE	TRUE	FALSE	TRUE	FALSE	TRUE	TRUE	TRUE	TRUE	FALSE	TRUE	FALSE	FALSE	TRUE	FALSE	TRUE	TRUE	FALSE	TRUE	TRUE	FALSE	Agree	Neutral	Strongly agree	Agree	Agree	Agree	Neutral	Agree	Agree	Disagree	Disagree	Neutral	Strongly Agree
Agree	Female	24-26 years	Medicine	3rd year	Qassim University	Rural	living with own parents only	4-6	1	5,000-9,999	FALSE	FALSE	TRUE	TRUE	FALSE	TRUE	TRUE	TRUE	FALSE	TRUE	FALSE	FALSE	TRUE	FALSE	FALSE	TRUE	FALSE	FALSE	FALSE	FALSE	TRUE	TRUE	TRUE	Neutral	Disagree	Agree	Disagree	Disagree	Agree	Neutral	Agree	Neutral	Disagree	Disagree	Neutral	Strongly Agree
Agree	Male	24-26 years	Medicine	Internship	KSAUHS	Urban	living with own parents only	4-6	0	More than 25,000	FALSE	FALSE	FALSE	FALSE	FALSE	TRUE	TRUE	TRUE	TRUE	TRUE	TRUE	FALSE	TRUE	FALSE	FALSE	FALSE	TRUE	TRUE	TRUE	FALSE	TRUE	FALSE	FALSE	Strongly agree	Agree	Strongly agree	Disagree	Strongly disagree	Agree	Neutral	Disagree	Disagree	Disagree	Strongly disagree	Neutral	Agree
Agree	Male	21-23 years	Medicine	5th year	KSAUHS	Urban	living with both parents and grandparents	4-6	0	20,000-24,999	FALSE	TRUE	FALSE	TRUE	FALSE	TRUE	FALSE	FALSE	TRUE	TRUE	FALSE	FALSE	TRUE	FALSE	FALSE	FALSE	FALSE	TRUE	FALSE	FALSE	FALSE	TRUE	FALSE	Agree	Neutral	Agree	Neutral	Disagree	Agree	Disagree	Agree	Disagree	Disagree	Neutral	Agree	Strongly Agree
Agree	Male	24-26 years	Medicine	Internship	KSAUHS	Urban	With siblings	4-6	0	5,000-9,999	FALSE	FALSE	FALSE	TRUE	FALSE	TRUE	TRUE	TRUE	TRUE	TRUE	TRUE	TRUE	TRUE	FALSE	FALSE	FALSE	FALSE	TRUE	FALSE	FALSE	TRUE	TRUE	FALSE	Neutral	Disagree	Agree	Neutral	Disagree	Agree	Disagree	Agree	Neutral	Disagree	Strongly disagree	Neutral	Neutral
Agree	Male	21-23 years	Medicine	5th year	KSAUHS	Urban	living with own parents only	7+	0	15,000-19.999	TRUE	TRUE	TRUE	TRUE	TRUE	TRUE	TRUE	TRUE	TRUE	TRUE	TRUE	FALSE	TRUE	TRUE	FALSE	FALSE	TRUE	TRUE	FALSE	FALSE	FALSE	TRUE	FALSE	Neutral	Agree	Strongly agree	Neutral	Disagree	Agree	Neutral	Neutral	Neutral	Disagree	Neutral	Agree	Strongly Agree
Agree	Male	18-20 years	Medicine	4th year	KSAUHS	Urban	living with own parents only	7+	0	15,000-19.999	FALSE	FALSE	FALSE	FALSE	FALSE	TRUE	TRUE	FALSE	TRUE	FALSE	TRUE	FALSE	TRUE	FALSE	FALSE	FALSE	FALSE	TRUE	FALSE	FALSE	FALSE	TRUE	FALSE	Agree	Neutral	Agree	Strongly disagree	Agree	Agree	Neutral	Neutral	Strongly disagree	Strongly disagree	Strongly disagree	Strongly disagree	Agree
Agree	Male	21-23 years	Medicine	6th year	Qassim University	Urban	living with own parents only	4-6	1	10,000-14,999	FALSE	TRUE	FALSE	TRUE	TRUE	TRUE	TRUE	TRUE	TRUE	TRUE	TRUE	FALSE	TRUE	FALSE	FALSE	TRUE	TRUE	TRUE	FALSE	FALSE	FALSE	TRUE	FALSE	Agree	Agree	Strongly agree	Agree	Disagree	Disagree	Agree	Neutral	Disagree	Disagree	Neutral	Disagree	Agree
Agree	Male	21-23 years	Medicine	5th year	KSAUHS	Urban	living with own parents only	4-6	0	More than 25,000	FALSE	TRUE	TRUE	FALSE	FALSE	TRUE	TRUE	FALSE	FALSE	TRUE	TRUE	FALSE	TRUE	FALSE	FALSE	TRUE	TRUE	TRUE	FALSE	FALSE	FALSE	TRUE	FALSE	Agree	Neutral	Strongly agree	Neutral	Agree	Agree	Neutral	Agree	Disagree	Disagree	Neutral	Agree	Strongly Agree
Agree	Male	24-26 years	Medicine	Internship	KSAUHS	Rural	living with own parents only	7+	0	More than 25,000	FALSE	FALSE	TRUE	TRUE	FALSE	TRUE	FALSE	FALSE	TRUE	TRUE	TRUE	FALSE	TRUE	FALSE	FALSE	TRUE	FALSE	FALSE	FALSE	FALSE	FALSE	TRUE	FALSE	Disagree	Agree	Agree	Agree	Disagree	Neutral	Neutral	Neutral	Disagree	Strongly disagree	Disagree	Neutral	Agree
Agree	Male	21-23 years	Medicine	4th year	KSAUHS	Urban	living with both parents and grandparents	4-6	1	More than 25,000	TRUE	TRUE	TRUE	TRUE	TRUE	TRUE	TRUE	TRUE	FALSE	TRUE	TRUE	TRUE	TRUE	TRUE	TRUE	FALSE	TRUE	FALSE	FALSE	FALSE	FALSE	TRUE	TRUE	Agree	Neutral	Agree	Neutral	Neutral	Strongly agree	Agree	Agree	Agree	Disagree	Disagree	Agree	Strongly Agree
Agree	Male	18-20 years	Medicine	4th year	KSAUHS	Urban	living with own parents only	4-6	0	More than 25,000	FALSE	TRUE	FALSE	TRUE	TRUE	TRUE	TRUE	TRUE	FALSE	TRUE	TRUE	FALSE	TRUE	FALSE	FALSE	FALSE	TRUE	TRUE	FALSE	TRUE	FALSE	TRUE	FALSE	Neutral	Neutral	Neutral	Neutral	Neutral	Neutral	Neutral	Neutral	Neutral	Neutral	Neutral	Neutral	Agree
Agree	Male	21-23 years	Medicine	6th year	KSAUHS	Urban	living with own parents only	7+	0	Less then 5,000	FALSE	TRUE	TRUE	TRUE	FALSE	TRUE	FALSE	TRUE	TRUE	TRUE	TRUE	FALSE	TRUE	FALSE	TRUE	FALSE	FALSE	TRUE	FALSE	FALSE	TRUE	TRUE	FALSE	Strongly agree	Disagree	Strongly agree	Strongly Agree	Disagree	Agree	Disagree	Strongly Agree	Neutral	Disagree	Strongly disagree	Agree	Strongly Agree
Agree	Male	18-20 years	Medicine	3rd year	KSAUHS	Urban	living with own parents only	4-6	0	20,000-24,999	FALSE	TRUE	TRUE	TRUE	FALSE	TRUE	FALSE	TRUE	TRUE	TRUE	TRUE	FALSE	TRUE	FALSE	FALSE	TRUE	FALSE	FALSE	TRUE	TRUE	FALSE	TRUE	FALSE	Agree	Neutral	Strongly agree	Strongly disagree	Disagree	Neutral	Neutral	Neutral	Disagree	Strongly disagree	Neutral	Disagree	Agree
Agree	Male	24-26 years	Medicine	5th year	Qassim University	Urban	living with own parents only	7+	1	Less then 5,000	FALSE	FALSE	TRUE	FALSE	FALSE	TRUE	TRUE	TRUE	TRUE	TRUE	TRUE	TRUE	TRUE	TRUE	TRUE	FALSE	TRUE	TRUE	FALSE	TRUE	FALSE	TRUE	FALSE	Agree	Agree	Agree	Neutral	Neutral	Strongly agree	Disagree	Agree	Strongly disagree	Neutral	Disagree	Agree	Strongly Agree
Agree	Male	21-23 years	Medicine	6th year	KSAUHS	Urban	living with own parents only	4-6	0	More than 25,000	FALSE	TRUE	FALSE	TRUE	FALSE	TRUE	TRUE	FALSE	TRUE	TRUE	FALSE	FALSE	TRUE	FALSE	TRUE	FALSE	FALSE	FALSE	FALSE	FALSE	FALSE	TRUE	FALSE	Agree	Neutral	Agree	Agree	Neutral	Agree	Disagree	Neutral	Strongly disagree	Strongly disagree	Neutral	Agree	Strongly Agree
Agree	Female	24-26 years	Medicine	6th year	Qassim University	Urban	living with one parent only	4-6	0	15,000-19.999	FALSE	TRUE	FALSE	TRUE	FALSE	TRUE	TRUE	TRUE	TRUE	TRUE	TRUE	FALSE	TRUE	FALSE	FALSE	TRUE	FALSE	TRUE	TRUE	FALSE	FALSE	TRUE	FALSE	Neutral	Neutral	Strongly agree	Strongly disagree	Neutral	Neutral	Disagree	Neutral	Disagree	Strongly disagree	Strongly disagree	Neutral	Strongly Agree
Agree	Male	18-20 years	Medicine	5th year	KSAUHS	Rural	living with own parents only	7+	0	More than 25,000	FALSE	TRUE	TRUE	TRUE	FALSE	TRUE	FALSE	TRUE	TRUE	FALSE	TRUE	FALSE	TRUE	FALSE	FALSE	TRUE	TRUE	TRUE	FALSE	TRUE	FALSE	TRUE	FALSE	Agree	Neutral	Strongly agree	Neutral	Agree	Strongly agree	Neutral	Agree	Disagree	Agree	Neutral	Neutral	Strongly Agree
Agree	Male	21-23 years	Medicine	5th year	KSAUHS	Urban	living with own parents only	4-6	0	20,000-24,999	TRUE	TRUE	TRUE	TRUE	FALSE	TRUE	TRUE	TRUE	TRUE	TRUE	TRUE	FALSE	TRUE	FALSE	FALSE	FALSE	TRUE	TRUE	FALSE	FALSE	TRUE	TRUE	TRUE	Agree	Agree	Strongly agree	Disagree	Neutral	Neutral	Agree	Agree	Agree	Disagree	Neutral	Neutral	Agree
Agree	Female	21-23 years	Medicine	3rd year	Qassim University	Urban	living with own parents only	4-6	0	15,000-19.999	FALSE	FALSE	FALSE	TRUE	TRUE	TRUE	FALSE	FALSE	TRUE	TRUE	TRUE	TRUE	FALSE	FALSE	FALSE	FALSE	FALSE	FALSE	FALSE	TRUE	TRUE	TRUE	FALSE	Neutral	Disagree	Agree	Neutral	Neutral	Neutral	Agree	Agree	Neutral	Agree	Neutral	Agree	Agree
Agree	Female	21-23 years	Medicine	4th year	Qassim University	Urban	living with own parents only	4-6	0	10,000-14,999	FALSE	TRUE	FALSE	TRUE	FALSE	TRUE	TRUE	FALSE	TRUE	FALSE	TRUE	FALSE	TRUE	FALSE	TRUE	FALSE	TRUE	TRUE	FALSE	TRUE	TRUE	TRUE	FALSE	Agree	Disagree	Agree	Neutral	Disagree	Neutral	Agree	Strongly Agree	Neutral	Neutral	Agree	Agree	Strongly Agree
Agree	Female	24-26 years	Medicine	Internship	Qassim University	Urban	living with own parents only	7+	0	More than 25,000	TRUE	FALSE	FALSE	FALSE	TRUE	TRUE	TRUE	FALSE	FALSE	FALSE	FALSE	FALSE	FALSE	TRUE	TRUE	FALSE	TRUE	TRUE	TRUE	TRUE	FALSE	FALSE	FALSE	Neutral	Neutral	Disagree	Strongly Agree	Disagree	Neutral	Neutral	Neutral	Neutral	Neutral	Disagree	Neutral	Neutral
Agree	Female	18-20 years	Medicine	3rd year	Qassim University	Rural	living with own parents only	4-6	0	15,000-19.999	FALSE	TRUE	FALSE	TRUE	FALSE	TRUE	TRUE	TRUE	FALSE	FALSE	TRUE	FALSE	TRUE	FALSE	FALSE	TRUE	TRUE	TRUE	TRUE	FALSE	TRUE	FALSE	TRUE	Neutral	Neutral	Agree	Disagree	Neutral	Agree	Agree	Agree	Agree	Disagree	Disagree	Agree	Agree
Agree	Female	18-20 years	Medicine	3rd year	Qassim University	Urban	living with own parents only	7+	0	More than 25,000	FALSE	TRUE	TRUE	TRUE	TRUE	TRUE	TRUE	TRUE	FALSE	TRUE	TRUE	TRUE	TRUE	FALSE	FALSE	TRUE	TRUE	TRUE	FALSE	FALSE	FALSE	TRUE	FALSE	Disagree	Agree	Strongly agree	Neutral	Agree	Neutral	Agree	Agree	Agree	Neutral	Neutral	Agree	Strongly Agree
Agree	Female	21-23 years	Medicine	3rd year	Qassim University	Urban	living with own parents only	4-6	0	20,000-24,999	TRUE	TRUE	FALSE	TRUE	TRUE	TRUE	TRUE	TRUE	FALSE	TRUE	TRUE	TRUE	FALSE	TRUE	TRUE	TRUE	TRUE	TRUE	FALSE	TRUE	FALSE	TRUE	FALSE	Agree	Neutral	Strongly agree	Neutral	Agree	Neutral	Neutral	Agree	Neutral	Disagree	Neutral	Agree	Strongly Agree
Agree	Male	21-23 years	Medicine	3rd year	Qassim University	Urban	living with both parents and grandparents	1-3	1	10,000-14,999	FALSE	TRUE	TRUE	FALSE	FALSE	TRUE	TRUE	TRUE	TRUE	TRUE	TRUE	FALSE	TRUE	FALSE	TRUE	FALSE	TRUE	TRUE	FALSE	TRUE	TRUE	TRUE	FALSE	Neutral	Agree	Strongly agree	Neutral	Disagree	Strongly agree	Neutral	Neutral	Neutral	Strongly disagree	Disagree	Neutral	Strongly Agree
Agree	Male	21-23 years	Medicine	4th year	Qassim University	Urban	living with own parents only	4-6	0	20,000-24,999	TRUE	TRUE	FALSE	TRUE	TRUE	TRUE	FALSE	TRUE	FALSE	TRUE	TRUE	TRUE	FALSE	TRUE	FALSE	TRUE	TRUE	FALSE	FALSE	FALSE	FALSE	FALSE	FALSE	Agree	Neutral	Disagree	Neutral	Disagree	Neutral	Neutral	Neutral	Agree	Disagree	Agree	Agree	Agree
Agree	Female	24-26 years	Medicine	Internship	Qassim University	Urban	living with one parent only	7+	1	5,000-9,999	FALSE	FALSE	FALSE	FALSE	FALSE	FALSE	FALSE	FALSE	FALSE	FALSE	FALSE	FALSE	FALSE	FALSE	FALSE	FALSE	FALSE	FALSE	FALSE	FALSE	FALSE	FALSE	FALSE	Agree	Neutral	Neutral	Neutral	Neutral	Neutral	Neutral	Neutral	Neutral	Neutral	Neutral	Neutral	Neutral
Agree	Male	18-20 years	Medicine	3rd year	Qassim University	Urban	living with own parents only	4-6	1	5,000-9,999	FALSE	TRUE	TRUE	FALSE	FALSE	TRUE	TRUE	TRUE	TRUE	TRUE	TRUE	FALSE	TRUE	FALSE	FALSE	TRUE	TRUE	TRUE	TRUE	FALSE	TRUE	TRUE	TRUE	Strongly agree	Neutral	Agree	Neutral	Disagree	Neutral	Agree	Agree	Disagree	Strongly disagree	Neutral	Neutral	Strongly Agree
Agree	Male	21-23 years	Medicine	3rd year	Qassim University	Rural	living with one parent only	4-6	0	15,000-19.999	FALSE	TRUE	TRUE	TRUE	TRUE	TRUE	TRUE	TRUE	TRUE	TRUE	TRUE	FALSE	TRUE	TRUE	FALSE	FALSE	TRUE	TRUE	FALSE	FALSE	TRUE	TRUE	FALSE	Strongly agree	Disagree	Agree	Neutral	Neutral	Strongly agree	Agree	Agree	Agree	Disagree	Strongly disagree	Neutral	Strongly Agree
Agree	Female	21-23 years	Medicine	4th year	KSAUHS	Urban	living with own parents only	4-6	1	10,000-14,999	FALSE	TRUE	TRUE	FALSE	FALSE	TRUE	TRUE	FALSE	TRUE	TRUE	TRUE	FALSE	FALSE	FALSE	FALSE	FALSE	TRUE	TRUE	TRUE	FALSE	FALSE	TRUE	FALSE	Strongly disagree	Disagree	Agree	Neutral	Disagree	Strongly agree	Neutral	Neutral	Disagree	Agree	Neutral	Strongly Agree	Strongly Agree
Agree	Male	21-23 years	Medicine	3rd year	Qassim University	Urban	living with own parents only	7+	0	More than 25,000	FALSE	TRUE	TRUE	TRUE	FALSE	TRUE	FALSE	TRUE	TRUE	TRUE	TRUE	FALSE	TRUE	FALSE	TRUE	FALSE	TRUE	TRUE	FALSE	FALSE	TRUE	TRUE	FALSE	Strongly agree	Agree	Agree	Disagree	Disagree	Neutral	Neutral	Agree	Neutral	Neutral	Neutral	Neutral	Strongly Agree
Agree	Male	21-23 years	Medicine	5th year	Qassim University	Urban	living with own parents only	4-6	0	More than 25,000	TRUE	FALSE	TRUE	FALSE	FALSE	TRUE	TRUE	TRUE	TRUE	TRUE	TRUE	FALSE	TRUE	FALSE	FALSE	FALSE	TRUE	TRUE	FALSE	TRUE	TRUE	TRUE	TRUE	Neutral	Strongly Agree	Agree	Neutral	Neutral	Disagree	Agree	Agree	Agree	Neutral	Neutral	Neutral	Strongly Agree
Agree	Female	21-23 years	Medicine	3rd year	Qassim University	Rural	living with own parents only	7+	1	20,000-24,999	FALSE	TRUE	FALSE	TRUE	TRUE	TRUE	TRUE	TRUE	TRUE	TRUE	FALSE	FALSE	TRUE	TRUE	FALSE	TRUE	TRUE	TRUE	FALSE	FALSE	TRUE	TRUE	TRUE	Neutral	Disagree	Neutral	Agree	Agree	Agree	Agree	Agree	Agree	Disagree	Disagree	Agree	Agree
Agree	Female	21-23 years	Medicine	4th year	Qassim University	Urban	living with own parents only	7+	0	15,000-19.999	FALSE	FALSE	TRUE	TRUE	TRUE	TRUE	TRUE	TRUE	TRUE	TRUE	TRUE	FALSE	FALSE	TRUE	TRUE	FALSE	TRUE	TRUE	FALSE	TRUE	TRUE	TRUE	FALSE	Agree	Neutral	Strongly agree	Agree	Disagree	Agree	Disagree	Neutral	Strongly disagree	Strongly disagree	Disagree	Strongly disagree	Strongly Agree
Agree	Male	21-23 years	Medicine	Internship	Qassim University	Urban	living with both parents and grandparents	4-6	0	20,000-24,999	FALSE	FALSE	TRUE	FALSE	FALSE	TRUE	TRUE	TRUE	TRUE	TRUE	TRUE	FALSE	TRUE	FALSE	FALSE	FALSE	FALSE	FALSE	FALSE	FALSE	FALSE	TRUE	FALSE	Disagree	Strongly Agree	Strongly disagree	Neutral	Neutral	Neutral	Strongly Agree	Disagree	Strongly disagree	Neutral	Disagree	Neutral	Agree
Agree	Male	21-23 years	Medicine	6th year	Qassim University	Urban	living with own parents only	7+	1	5,000-9,999	TRUE	TRUE	FALSE	TRUE	TRUE	TRUE	FALSE	TRUE	FALSE	TRUE	TRUE	FALSE	TRUE	TRUE	FALSE	FALSE	TRUE	TRUE	FALSE	FALSE	FALSE	TRUE	FALSE	Disagree	Agree	Neutral	Agree	Agree	Neutral	Disagree	Agree	Disagree	Agree	Neutral	Agree	Agree
Agree	Female	21-23 years	Medicine	5th year	Qassim University	Rural	living with own parents only	7+	0	15,000-19.999	FALSE	TRUE	TRUE	TRUE	FALSE	TRUE	TRUE	TRUE	TRUE	TRUE	TRUE	FALSE	TRUE	FALSE	FALSE	TRUE	FALSE	FALSE	FALSE	FALSE	TRUE	TRUE	FALSE	Agree	Disagree	Agree	Disagree	Neutral	Agree	Neutral	Neutral	Agree	Strongly disagree	Agree	Agree	Strongly Agree
Agree	Male	21-23 years	Medicine	3rd year	Qassim University	Rural	living with own parents only	7+	1	Less then 5,000	FALSE	FALSE	FALSE	FALSE	TRUE	TRUE	FALSE	TRUE	TRUE	TRUE	TRUE	FALSE	TRUE	FALSE	FALSE	TRUE	FALSE	TRUE	TRUE	FALSE	TRUE	TRUE	FALSE	Disagree	Strongly Agree	Neutral	Disagree	Strongly disagree	Disagree	Neutral	Neutral	Disagree	Strongly disagree	Neutral	Strongly Agree	Strongly Agree
Agree	Female	21-23 years	Medicine	3rd year	Qassim University	Urban	living with own parents only	4-6	0	15,000-19.999	FALSE	FALSE	TRUE	TRUE	FALSE	TRUE	TRUE	FALSE	TRUE	TRUE	TRUE	FALSE	FALSE	FALSE	FALSE	FALSE	TRUE	FALSE	TRUE	FALSE	FALSE	TRUE	FALSE	Strongly agree	Strongly disagree	Strongly agree	Disagree	Neutral	Agree	Agree	Agree	Neutral	Disagree	Neutral	Neutral	Strongly Agree
Agree	Male	18-20 years	Medicine	Internship	Qassim University	Urban	living with own parents only	4-6	0	20,000-24,999	FALSE	TRUE	FALSE	FALSE	FALSE	TRUE	TRUE	FALSE	TRUE	TRUE	TRUE	TRUE	FALSE	FALSE	FALSE	FALSE	TRUE	TRUE	FALSE	FALSE	TRUE	TRUE	FALSE	Neutral	Neutral	Agree	Neutral	Neutral	Neutral	Neutral	Neutral	Disagree	Strongly disagree	Disagree	Neutral	Agree
Agree	Male	21-23 years	Medicine	3rd year	Qassim University	Rural	living alone	7+	1	5,000-9,999	FALSE	TRUE	TRUE	TRUE	TRUE	TRUE	TRUE	TRUE	FALSE	FALSE	FALSE	FALSE	TRUE	TRUE	FALSE	TRUE	TRUE	TRUE	FALSE	TRUE	FALSE	TRUE	FALSE	Agree	Strongly disagree	Agree	Disagree	Agree	Strongly agree	Agree	Agree	Neutral	Agree	Strongly agree	Agree	Strongly Agree
Agree	Male	21-23 years	Medicine	3rd year	Qassim University	Rural	living with own parents only	4-6	0	15,000-19.999	FALSE	TRUE	TRUE	TRUE	FALSE	TRUE	TRUE	FALSE	TRUE	FALSE	TRUE	TRUE	TRUE	TRUE	FALSE	FALSE	TRUE	TRUE	TRUE	FALSE	FALSE	TRUE	TRUE	Agree	Disagree	Agree	Neutral	Disagree	Strongly agree	Agree	Neutral	Strongly disagree	Disagree	Neutral	Disagree	Strongly Agree
Agree	Male	21-23 years	Medicine	3rd year	Qassim University	Urban	living with grandparents only	1-3	1	5,000-9,999	TRUE	TRUE	TRUE	TRUE	TRUE	TRUE	FALSE	TRUE	FALSE	TRUE	TRUE	TRUE	TRUE	FALSE	TRUE	TRUE	FALSE	TRUE	FALSE	FALSE	FALSE	TRUE	FALSE	Neutral	Disagree	Strongly agree	Neutral	Agree	Agree	Agree	Agree	Agree	Disagree	Disagree	Agree	Strongly Agree
Agree	Male	21-23 years	Medicine	5th year	Qassim University	Urban	living with one parent only	4-6	1	Less then 5,000	FALSE	FALSE	TRUE	TRUE	TRUE	TRUE	TRUE	FALSE	TRUE	TRUE	TRUE	FALSE	TRUE	FALSE	FALSE	TRUE	TRUE	TRUE	FALSE	FALSE	FALSE	TRUE	TRUE	Strongly agree	Disagree	Strongly agree	Neutral	Disagree	Neutral	Neutral	Strongly Agree	Strongly disagree	Strongly disagree	Disagree	Neutral	Agree
Agree	Male	21-23 years	Medicine	4th year	Qassim University	Rural	living with one parent only	4-6	0	5,000-9,999	FALSE	TRUE	TRUE	TRUE	FALSE	TRUE	FALSE	TRUE	TRUE	TRUE	TRUE	FALSE	TRUE	FALSE	FALSE	TRUE	FALSE	TRUE	TRUE	TRUE	TRUE	TRUE	FALSE	Neutral	Neutral	Agree	Neutral	Agree	Disagree	Agree	Agree	Disagree	Neutral	Neutral	Agree	Agree
Agree	Female	21-23 years	Medicine	4th year	Qassim University	Urban	living with own parents only	7+	0	10,000-14,999	FALSE	FALSE	TRUE	TRUE	TRUE	TRUE	TRUE	TRUE	TRUE	TRUE	TRUE	TRUE	FALSE	TRUE	FALSE	FALSE	FALSE	TRUE	TRUE	TRUE	FALSE	TRUE	FALSE	Agree	Neutral	Strongly agree	Disagree	Agree	Agree	Agree	Agree	Disagree	Disagree	Disagree	Agree	Agree
Agree	Female	21-23 years	Medicine	3rd year	Qassim University	Urban	living with own parents only	1-3	2	10,000-14,999	TRUE	FALSE	TRUE	TRUE	TRUE	TRUE	FALSE	FALSE	TRUE	TRUE	TRUE	FALSE	TRUE	FALSE	FALSE	FALSE	FALSE	TRUE	FALSE	FALSE	TRUE	TRUE	FALSE	Disagree	Disagree	Neutral	Neutral	Agree	Agree	Neutral	Neutral	Disagree	Disagree	Disagree	Agree	Agree
Agree	Male	24-26 years	Medicine	Internship	Qassim University	Urban	living with own parents only	4-6	1	10,000-14,999	FALSE	FALSE	TRUE	TRUE	FALSE	TRUE	TRUE	TRUE	TRUE	TRUE	TRUE	FALSE	TRUE	FALSE	FALSE	TRUE	TRUE	TRUE	TRUE	FALSE	FALSE	TRUE	FALSE	Neutral	Neutral	Strongly agree	Disagree	Agree	Agree	Agree	Neutral	Neutral	Strongly disagree	Agree	Neutral	Agree
Agree	Female	18-20 years	Medicine	3rd year	Qassim University	Rural	living with own parents only	7+	0	5,000-9,999	TRUE	TRUE	TRUE	TRUE	FALSE	TRUE	TRUE	FALSE	TRUE	TRUE	TRUE	FALSE	TRUE	FALSE	TRUE	FALSE	FALSE	FALSE	FALSE	TRUE	TRUE	TRUE	FALSE	Agree	Neutral	Strongly agree	Neutral	Agree	Agree	Neutral	Neutral	Agree	Disagree	Neutral	Agree	Agree
Agree	Male	18-20 years	Medicine	3rd year	Qassim University	Urban	living with own parents only	7+	0	More than 25,000	TRUE	TRUE	FALSE	TRUE	TRUE	TRUE	TRUE	FALSE	TRUE	TRUE	TRUE	FALSE	TRUE	FALSE	FALSE	FALSE	FALSE	TRUE	TRUE	FALSE	FALSE	TRUE	FALSE	Agree	Neutral	Strongly agree	Agree	Neutral	Agree	Neutral	Agree	Strongly disagree	Disagree	Neutral	Agree	Agree
Agree	Male	24-26 years	Medicine	Internship	Qassim University	Urban	living with one parent only	4-6	1	Less then 5,000	FALSE	FALSE	FALSE	TRUE	TRUE	TRUE	FALSE	TRUE	FALSE	TRUE	FALSE	FALSE	TRUE	FALSE	FALSE	FALSE	FALSE	FALSE	FALSE	FALSE	TRUE	TRUE	FALSE	Strongly agree	Neutral	Strongly agree	Strongly disagree	Disagree	Agree	Neutral	Strongly Agree	Neutral	Strongly disagree	Disagree	Agree	Agree
Agree	Female	21-23 years	Medicine	3rd year	Qassim University	Rural	living with own parents only	4-6	0	5,000-9,999	FALSE	TRUE	TRUE	TRUE	TRUE	TRUE	TRUE	TRUE	FALSE	TRUE	TRUE	FALSE	TRUE	FALSE	FALSE	FALSE	FALSE	TRUE	FALSE	FALSE	FALSE	TRUE	FALSE	Agree	Neutral	Agree	Neutral	Disagree	Agree	Agree	Agree	Neutral	Neutral	Neutral	Neutral	Agree
Agree	Male	21-23 years	Medicine	3rd year	Qassim University	Urban	living alone	1-3	0	Less then 5,000	FALSE	TRUE	TRUE	TRUE	FALSE	TRUE	TRUE	TRUE	FALSE	TRUE	TRUE	TRUE	TRUE	FALSE	FALSE	TRUE	FALSE	FALSE	FALSE	FALSE	FALSE	TRUE	TRUE	Neutral	Neutral	Strongly agree	Agree	Strongly disagree	Agree	Agree	Agree	Neutral	Disagree	Disagree	Agree	Agree
Agree	Male	21-23 years	Medicine	3rd year	Qassim University	Urban	living with own parents only	7+	0	More than 25,000	TRUE	TRUE	TRUE	TRUE	TRUE	TRUE	TRUE	TRUE	TRUE	TRUE	TRUE	FALSE	TRUE	FALSE	FALSE	FALSE	TRUE	TRUE	TRUE	FALSE	TRUE	TRUE	FALSE	Agree	Agree	Strongly agree	Agree	Agree	Agree	Neutral	Agree	Neutral	Neutral	Agree	Agree	Strongly Agree
Agree	Female	27-29 years	Medicine	Internship	Qassim University	Urban	living with own parents only	7+	0	15,000-19.999	FALSE	FALSE	TRUE	FALSE	TRUE	TRUE	TRUE	TRUE	TRUE	TRUE	TRUE	TRUE	TRUE	TRUE	FALSE	TRUE	TRUE	TRUE	TRUE	FALSE	TRUE	TRUE	TRUE	Neutral	Neutral	Agree	Agree	Strongly Agree	Agree	Agree	Strongly Agree	Strongly agree	Strongly Agree	Disagree	Agree	Strongly Agree
Agree	Male	18-20 years	Medicine	3rd year	Qassim University	Urban	living with own parents only	4-6	0	15,000-19.999	FALSE	TRUE	FALSE	TRUE	TRUE	TRUE	FALSE	TRUE	FALSE	TRUE	TRUE	FALSE	TRUE	FALSE	FALSE	TRUE	FALSE	TRUE	FALSE	FALSE	FALSE	TRUE	FALSE	Agree	Neutral	Agree	Neutral	Disagree	Neutral	Neutral	Neutral	Disagree	Disagree	Neutral	Neutral	Strongly Agree
Agree	Female	21-23 years	Medicine	3rd year	Qassim University	Urban	living alone	1-3	0	20,000-24,999	TRUE	TRUE	TRUE	TRUE	FALSE	TRUE	TRUE	TRUE	FALSE	TRUE	TRUE	FALSE	TRUE	TRUE	FALSE	FALSE	FALSE	FALSE	TRUE	FALSE	TRUE	TRUE	TRUE	Neutral	Disagree	Strongly agree	Strongly Agree	Strongly Agree	Strongly agree	Neutral	Strongly Agree	Agree	Neutral	Agree	Agree	Strongly Agree
Agree	Male	24-26 years	Medicine	6th year	Qassim University	Urban	living with own parents only	4-6	1	15,000-19.999	TRUE	TRUE	TRUE	TRUE	FALSE	TRUE	FALSE	TRUE	FALSE	TRUE	TRUE	FALSE	TRUE	FALSE	FALSE	TRUE	FALSE	FALSE	FALSE	TRUE	FALSE	TRUE	FALSE	Strongly agree	Strongly disagree	Strongly agree	Disagree	Strongly Agree	Strongly agree	Strongly disagree	Strongly Agree	Agree	Neutral	Disagree	Agree	Disagree
Agree	Male	21-23 years	Medicine	3rd year	Qassim University	Rural	living with own parents only	7+	0	More than 25,000	FALSE	TRUE	FALSE	TRUE	TRUE	TRUE	TRUE	TRUE	TRUE	TRUE	TRUE	FALSE	TRUE	FALSE	FALSE	TRUE	TRUE	FALSE	FALSE	FALSE	FALSE	TRUE	FALSE	Strongly agree	Neutral	Agree	Disagree	Agree	Disagree	Neutral	Agree	Disagree	Strongly disagree	Disagree	Disagree	Agree
Agree	Male	21-23 years	Medicine	5th year	Qassim University	Urban	living with own parents only	7+	1	More than 25,000	FALSE	TRUE	TRUE	TRUE	FALSE	TRUE	FALSE	TRUE	FALSE	FALSE	TRUE	FALSE	TRUE	FALSE	FALSE	TRUE	FALSE	FALSE	FALSE	FALSE	TRUE	TRUE	FALSE	Strongly agree	Agree	Agree	Agree	Agree	Strongly agree	Neutral	Strongly Agree	Strongly agree	Strongly disagree	Disagree	Disagree	Strongly Agree
Agree	Female	21-23 years	Medicine	4th year	Qassim University	Urban	living with one parent only	4-6	1	5,000-9,999	FALSE	TRUE	TRUE	TRUE	TRUE	TRUE	TRUE	FALSE	TRUE	FALSE	TRUE	FALSE	TRUE	FALSE	FALSE	FALSE	TRUE	TRUE	TRUE	TRUE	FALSE	FALSE	FALSE	Disagree	Neutral	Strongly agree	Neutral	Disagree	Strongly disagree	Neutral	Neutral	Strongly disagree	Strongly disagree	Neutral	Neutral	Neutral
Agree	Male	21-23 years	Medicine	5th year	Qassim University	Rural	living with own parents only	7+	1	Less then 5,000	TRUE	TRUE	TRUE	TRUE	TRUE	TRUE	TRUE	TRUE	TRUE	TRUE	TRUE	TRUE	TRUE	TRUE	TRUE	TRUE	TRUE	TRUE	TRUE	TRUE	TRUE	TRUE	FALSE	Strongly agree	Neutral	Neutral	Agree	Strongly Agree	Strongly agree	Agree	Agree	Neutral	Disagree	Neutral	Neutral	Strongly Agree
Agree	Female	24-26 years	Medicine	6th year	Qassim University	Urban	living with own parents only	7+	0	More than 25,000	FALSE	TRUE	TRUE	TRUE	FALSE	TRUE	TRUE	TRUE	FALSE	TRUE	FALSE	FALSE	TRUE	FALSE	FALSE	FALSE	TRUE	TRUE	FALSE	TRUE	TRUE	TRUE	FALSE	Neutral	Neutral	Agree	Disagree	Disagree	Neutral	Neutral	Disagree	Strongly disagree	Disagree	Agree	Neutral	Agree
Agree	Female	24-26 years	Medicine	5th year	Qassim University	Urban	living with own parents only	7+	0	5,000-9,999	FALSE	TRUE	TRUE	FALSE	TRUE	TRUE	FALSE	TRUE	FALSE	TRUE	TRUE	FALSE	TRUE	FALSE	FALSE	FALSE	FALSE	TRUE	TRUE	TRUE	FALSE	TRUE	FALSE	Agree	Agree	Disagree	Neutral	Agree	Agree	Strongly Agree	Strongly Agree	Agree	Disagree	Neutral	Agree	Agree
Agree	Female	21-23 years	Medicine	6th year	Qassim University	Urban	living with both parents and grandparents	7+	1	More than 25,000	FALSE	TRUE	TRUE	TRUE	TRUE	TRUE	FALSE	TRUE	TRUE	TRUE	TRUE	TRUE	TRUE	FALSE	FALSE	FALSE	TRUE	TRUE	TRUE	FALSE	TRUE	TRUE	FALSE	Strongly agree	Strongly Agree	Strongly agree	Strongly Agree	Agree	Strongly agree	Disagree	Strongly Agree	Strongly disagree	Strongly disagree	Agree	Agree	Strongly Agree
Agree	Male	18-20 years	Medicine	3rd year	Qassim University	Urban	living with both parents and grandparents	4-6	1	10,000-14,999	FALSE	FALSE	TRUE	TRUE	TRUE	TRUE	TRUE	TRUE	FALSE	FALSE	TRUE	TRUE	TRUE	FALSE	TRUE	FALSE	TRUE	TRUE	FALSE	FALSE	FALSE	FALSE	FALSE	Neutral	Neutral	Agree	Neutral	Disagree	Neutral	Neutral	Strongly Agree	Agree	Strongly disagree	Disagree	Neutral	Agree
Agree	Female	21-23 years	Medicine	Internship	Qassim University	Urban	living with own parents only	4-6	1	5,000-9,999	FALSE	FALSE	FALSE	TRUE	TRUE	TRUE	TRUE	FALSE	FALSE	TRUE	FALSE	FALSE	TRUE	TRUE	FALSE	TRUE	FALSE	TRUE	TRUE	TRUE	TRUE	TRUE	FALSE	Neutral	Strongly disagree	Neutral	Neutral	Agree	Neutral	Neutral	Agree	Disagree	Neutral	Neutral	Neutral	Agree
Agree	Female	21-23 years	Medicine	4th year	Qassim University	Urban	living with own parents only	7+	0	5,000-9,999	FALSE	FALSE	FALSE	FALSE	FALSE	TRUE	FALSE	FALSE	TRUE	TRUE	TRUE	FALSE	TRUE	FALSE	FALSE	FALSE	FALSE	TRUE	FALSE	FALSE	FALSE	TRUE	FALSE	Agree	Neutral	Strongly agree	Agree	Strongly disagree	Neutral	Agree	Disagree	Strongly disagree	Disagree	Agree	Disagree	Strongly Agree
Agree	Female	21-23 years	Medicine	4th year	Qassim University	Urban	living with own parents only	7+	1	15,000-19.999	FALSE	TRUE	TRUE	TRUE	FALSE	TRUE	TRUE	TRUE	FALSE	TRUE	TRUE	TRUE	TRUE	TRUE	FALSE	FALSE	FALSE	FALSE	FALSE	FALSE	TRUE	TRUE	TRUE	Strongly agree	Disagree	Strongly agree	Agree	Agree	Strongly agree	Disagree	Strongly Agree	Neutral	Strongly disagree	Neutral	Neutral	Strongly Agree
Agree	Female	21-23 years	Medicine	4th year	Qassim University	Urban	living with own parents only	4-6	0	20,000-24,999	TRUE	TRUE	TRUE	TRUE	FALSE	TRUE	TRUE	TRUE	FALSE	TRUE	TRUE	FALSE	TRUE	TRUE	FALSE	FALSE	TRUE	FALSE	TRUE	TRUE	FALSE	FALSE	FALSE	Disagree	Agree	Strongly agree	Disagree	Agree	Agree	Agree	Neutral	Agree	Neutral	Disagree	Agree	Disagree
Agree	Male	21-23 years	Medicine	4th year	Qassim University	Urban	living with one parent only	4-6	1	5,000-9,999	FALSE	FALSE	TRUE	FALSE	FALSE	TRUE	TRUE	TRUE	TRUE	TRUE	TRUE	FALSE	FALSE	TRUE	TRUE	FALSE	TRUE	TRUE	TRUE	FALSE	FALSE	TRUE	FALSE	Agree	Neutral	Strongly agree	Neutral	Disagree	Agree	Neutral	Agree	Agree	Disagree	Strongly disagree	Neutral	Strongly Agree
Agree	Female	21-23 years	Medicine	4th year	Qassim University	Urban	living with one parent only	7+	0	15,000-19.999	FALSE	TRUE	TRUE	FALSE	FALSE	FALSE	TRUE	FALSE	TRUE	TRUE	FALSE	FALSE	TRUE	TRUE	FALSE	TRUE	FALSE	TRUE	TRUE	FALSE	TRUE	TRUE	FALSE	Neutral	Neutral	Agree	Neutral	Disagree	Neutral	Neutral	Neutral	Neutral	Neutral	Neutral	Neutral	Disagree
Agree	Female	18-20 years	Medicine	3rd year	Qassim University	Urban	living with own parents only	7+	0	5,000-9,999	TRUE	TRUE	FALSE	TRUE	TRUE	TRUE	TRUE	TRUE	TRUE	TRUE	TRUE	FALSE	TRUE	TRUE	TRUE	FALSE	FALSE	TRUE	FALSE	FALSE	FALSE	TRUE	FALSE	Agree	Disagree	Strongly agree	Agree	Disagree	Agree	Agree	Disagree	Agree	Disagree	Neutral	Agree	Agree
Agree	Male	21-23 years	Medicine	5th year	KSAUHS	Urban	living with own parents only	4-6	1	5,000-9,999	FALSE	TRUE	TRUE	TRUE	FALSE	TRUE	FALSE	TRUE	TRUE	TRUE	TRUE	FALSE	TRUE	FALSE	FALSE	TRUE	TRUE	TRUE	TRUE	FALSE	FALSE	TRUE	FALSE	Strongly agree	Strongly disagree	Agree	Disagree	Agree	Strongly agree	Disagree	Agree	Strongly disagree	Strongly disagree	Disagree	Disagree	Strongly Agree
Agree	Male	21-23 years	Medicine	Internship	KSAUHS	Urban	living with own parents only	4-6	1	More than 25,000	FALSE	FALSE	FALSE	FALSE	FALSE	FALSE	TRUE	FALSE	FALSE	FALSE	TRUE	FALSE	TRUE	FALSE	FALSE	FALSE	TRUE	FALSE	FALSE	FALSE	TRUE	TRUE	TRUE	Strongly agree	Strongly disagree	Strongly agree	Neutral	Disagree	Neutral	Neutral	Strongly disagree	Neutral	Strongly disagree	Neutral	Neutral	Strongly Agree
Agree	Male	24-26 years	Medicine	Internship	KSAUHS	Urban	living with own parents only	7+	0	5,000-9,999	FALSE	TRUE	TRUE	FALSE	FALSE	TRUE	TRUE	TRUE	FALSE	TRUE	TRUE	FALSE	TRUE	TRUE	FALSE	TRUE	TRUE	TRUE	TRUE	FALSE	FALSE	TRUE	FALSE	Strongly agree	Agree	Neutral	Agree	Neutral	Strongly agree	Agree	Strongly Agree	Agree	Agree	Neutral	Agree	Strongly Agree
Agree	Male	24-26 years	Medicine	4th year	KSAUHS	Urban	living with own parents only	4-6	0	20,000-24,999	FALSE	FALSE	FALSE	FALSE	TRUE	TRUE	FALSE	TRUE	FALSE	TRUE	TRUE	FALSE	TRUE	FALSE	FALSE	TRUE	TRUE	TRUE	TRUE	FALSE	FALSE	TRUE	FALSE	Neutral	Agree	Agree	Neutral	Agree	Disagree	Agree	Neutral	Agree	Neutral	Neutral	Agree	Agree
Agree	Male	21-23 years	Medicine	5th year	KSAUHS	Urban	living with both parents and grandparents	7+	1	More than 25,000	FALSE	FALSE	FALSE	TRUE	FALSE	TRUE	TRUE	FALSE	TRUE	TRUE	TRUE	FALSE	FALSE	FALSE	TRUE	FALSE	TRUE	TRUE	FALSE	FALSE	FALSE	FALSE	FALSE	Agree	Disagree	Strongly agree	Agree	Disagree	Strongly agree	Disagree	Agree	Disagree	Strongly disagree	Strongly disagree	Disagree	Strongly Agree
Agree	Female	21-23 years	Medicine	3rd year	Qassim University	Urban	living with own parents only	7+	0	5,000-9,999	TRUE	TRUE	TRUE	TRUE	TRUE	TRUE	FALSE	TRUE	FALSE	TRUE	TRUE	FALSE	TRUE	TRUE	FALSE	FALSE	FALSE	FALSE	FALSE	TRUE	TRUE	TRUE	FALSE	Agree	Disagree	Agree	Agree	Agree	Neutral	Strongly Agree	Agree	Agree	Strongly disagree	Agree	Agree	Agree
Agree	Female	21-23 years	Nursing	Internship	KSAUHS	Urban	living with own parents only	7+	0	15,000-19.999	TRUE	TRUE	TRUE	TRUE	FALSE	TRUE	TRUE	TRUE	TRUE	TRUE	TRUE	TRUE	TRUE	TRUE	TRUE	FALSE	TRUE	TRUE	TRUE	TRUE	FALSE	TRUE	TRUE	Neutral	Disagree	Disagree	Neutral	Neutral	Neutral	Neutral	Neutral	Neutral	Neutral	Neutral	Neutral	Neutral
Agree	Female	21-23 years	Nursing	Internship	KSAUHS	Urban	living with own parents only	7+	0	15,000-19.999	TRUE	TRUE	TRUE	TRUE	TRUE	TRUE	TRUE	TRUE	FALSE	TRUE	TRUE	FALSE	TRUE	TRUE	TRUE	TRUE	TRUE	FALSE	TRUE	FALSE	TRUE	TRUE	TRUE	Agree	Agree	Disagree	Agree	Disagree	Strongly agree	Agree	Agree	Disagree	Neutral	Agree	Agree	Agree
Agree	Female	21-23 years	Nursing	Internship	KSAUHS	Urban	living with own parents only	7+	2	5,000-9,999	TRUE	TRUE	TRUE	TRUE	FALSE	TRUE	FALSE	TRUE	FALSE	FALSE	TRUE	TRUE	TRUE	FALSE	FALSE	FALSE	FALSE	TRUE	FALSE	FALSE	TRUE	TRUE	FALSE	Strongly agree	Disagree	Agree	Agree	Disagree	Disagree	Agree	Disagree	Agree	Strongly disagree	Agree	Agree	Agree
Agree	Female	21-23 years	Nursing	5th year	KSAUHS	Urban	living with own parents only	4-6	2	10,000-14,999	FALSE	FALSE	FALSE	FALSE	FALSE	TRUE	TRUE	TRUE	TRUE	TRUE	FALSE	FALSE	FALSE	FALSE	FALSE	FALSE	FALSE	FALSE	FALSE	FALSE	FALSE	FALSE	FALSE	Strongly agree	Neutral	Neutral	Neutral	Neutral	Neutral	Neutral	Neutral	Neutral	Neutral	Neutral	Neutral	Neutral
Agree	Female	21-23 years	Nursing	4th year	KSAUHS	Urban	living with one parent and one grandparent	4-6	1	10,000-14,999	FALSE	TRUE	TRUE	FALSE	TRUE	TRUE	FALSE	TRUE	FALSE	TRUE	TRUE	FALSE	TRUE	TRUE	FALSE	FALSE	TRUE	TRUE	FALSE	FALSE	TRUE	TRUE	FALSE	Agree	Agree	Strongly agree	Neutral	Neutral	Neutral	Strongly Agree	Strongly disagree	Disagree	Disagree	Disagree	Strongly disagree	Strongly Agree
Agree	Female	21-23 years	Nursing	4th year	KSAUHS	Urban	living with own parents only	4-6	0	5,000-9,999	FALSE	TRUE	TRUE	TRUE	TRUE	TRUE	TRUE	TRUE	FALSE	TRUE	TRUE	FALSE	TRUE	FALSE	FALSE	TRUE	TRUE	FALSE	FALSE	FALSE	FALSE	TRUE	FALSE	Neutral	Disagree	Agree	Neutral	Agree	Neutral	Neutral	Disagree	Neutral	Disagree	Disagree	Neutral	Strongly Agree
Agree	Female	21-23 years	Nursing	4th year	KSAUHS	Urban	living with own parents only	7+	1	Less then 5,000	TRUE	TRUE	TRUE	TRUE	TRUE	TRUE	FALSE	TRUE	TRUE	TRUE	TRUE	TRUE	TRUE	TRUE	TRUE	FALSE	FALSE	TRUE	FALSE	TRUE	TRUE	TRUE	FALSE	Agree	Agree	Strongly agree	Disagree	Neutral	Agree	Disagree	Neutral	Agree	Disagree	Disagree	Agree	Agree
Agree	Female	21-23 years	Nursing	5th year	KSAUHS	Urban	living with own parents only	7+	0	Less then 5,000	TRUE	TRUE	TRUE	FALSE	TRUE	TRUE	FALSE	TRUE	FALSE	TRUE	TRUE	FALSE	TRUE	TRUE	FALSE	FALSE	FALSE	TRUE	TRUE	TRUE	FALSE	TRUE	FALSE	Strongly agree	Neutral	Strongly agree	Neutral	Agree	Neutral	Neutral	Neutral	Neutral	Neutral	Neutral	Neutral	Neutral
Agree	Female	18-20 years	Nursing	3rd year	KSAUHS	Urban	living with own parents only	4-6	0	More than 25,000	FALSE	TRUE	TRUE	FALSE	FALSE	TRUE	TRUE	TRUE	FALSE	TRUE	TRUE	TRUE	TRUE	TRUE	TRUE	FALSE	TRUE	TRUE	FALSE	FALSE	FALSE	TRUE	TRUE	Strongly agree	Disagree	Strongly agree	Disagree	Disagree	Agree	Strongly disagree	Neutral	Neutral	Disagree	Disagree	Agree	Strongly Agree
Agree	Female	21-23 years	Nursing	5th year	KSAUHS	Urban	living with own parents only	7+	0	More than 25,000	FALSE	TRUE	FALSE	TRUE	FALSE	TRUE	FALSE	TRUE	TRUE	TRUE	TRUE	FALSE	TRUE	FALSE	TRUE	FALSE	FALSE	TRUE	FALSE	FALSE	FALSE	TRUE	TRUE	Agree	Strongly disagree	Agree	Neutral	Neutral	Agree	Neutral	Neutral	Neutral	Disagree	Agree	Agree	Strongly Agree
Agree	Female	21-23 years	Nursing	4th year	KSAUHS	Urban	living with own parents only	7+	1	More than 25,000	FALSE	TRUE	FALSE	TRUE	FALSE	FALSE	TRUE	FALSE	TRUE	TRUE	TRUE	FALSE	TRUE	TRUE	TRUE	FALSE	TRUE	TRUE	FALSE	FALSE	FALSE	TRUE	FALSE	Strongly agree	Disagree	Strongly agree	Neutral	Disagree	Neutral	Neutral	Disagree	Strongly disagree	Disagree	Agree	Agree	Strongly Agree
Agree	Female	21-23 years	Nursing	4th year	KSAUHS	Urban	living with own parents only	7+	0	10,000-14,999	TRUE	TRUE	TRUE	TRUE	FALSE	TRUE	TRUE	TRUE	FALSE	TRUE	FALSE	TRUE	TRUE	TRUE	TRUE	FALSE	TRUE	TRUE	FALSE	TRUE	TRUE	FALSE	FALSE	Strongly disagree	Strongly disagree	Neutral	Strongly Agree	Agree	Strongly disagree	Disagree	Strongly disagree	Strongly disagree	Strongly disagree	Neutral	Strongly disagree	Strongly disagree
Agree	Female	21-23 years	Nursing	4th year	KSAUHS	Urban	living with own parents only	7+	0	10,000-14,999	TRUE	TRUE	TRUE	TRUE	TRUE	TRUE	TRUE	TRUE	FALSE	TRUE	TRUE	TRUE	TRUE	FALSE	FALSE	TRUE	TRUE	TRUE	TRUE	FALSE	TRUE	TRUE	FALSE	Neutral	Agree	Neutral	Agree	Agree	Disagree	Agree	Agree	Neutral	Agree	Agree	Agree	Agree
Agree	Female	24-26 years	Nursing	6th year	KSAUHS	Urban	living with own parents only	7+	0	15,000-19.999	TRUE	FALSE	FALSE	TRUE	TRUE	TRUE	TRUE	TRUE	TRUE	FALSE	TRUE	TRUE	TRUE	TRUE	FALSE	TRUE	FALSE	FALSE	TRUE	TRUE	TRUE	FALSE	TRUE	Strongly disagree	Disagree	Agree	Neutral	Neutral	Agree	Neutral	Neutral	Neutral	Neutral	Neutral	Neutral	Neutral
Agree	Female	21-23 years	Medicine	4th year	Qassim University	Urban	living with one parent only	1-3	1	5,000-9,999	FALSE	TRUE	FALSE	TRUE	FALSE	TRUE	TRUE	FALSE	TRUE	TRUE	TRUE	FALSE	TRUE	FALSE	FALSE	FALSE	FALSE	TRUE	TRUE	TRUE	TRUE	TRUE	FALSE	Agree	Disagree	Neutral	Agree	Agree	Strongly agree	Neutral	Strongly disagree	Disagree	Strongly disagree	Strongly disagree	Agree	Strongly Agree
Agree	Female	21-23 years	Medicine	3rd year	Qassim University	Urban	living with own parents only	7+	1	10,000-14,999	TRUE	TRUE	TRUE	TRUE	FALSE	TRUE	TRUE	TRUE	FALSE	TRUE	TRUE	FALSE	TRUE	TRUE	TRUE	TRUE	TRUE	FALSE	FALSE	TRUE	TRUE	TRUE	TRUE	Agree	Neutral	Agree	Agree	Agree	Agree	Agree	Agree	Neutral	Agree	Agree	Neutral	Neutral
Agree	Male	21-23 years	Medicine	5th year	Qassim University	Urban	living with own parents only	4-6	0	10,000-14,999	TRUE	TRUE	TRUE	TRUE	TRUE	TRUE	TRUE	TRUE	TRUE	TRUE	TRUE	FALSE	TRUE	TRUE	FALSE	TRUE	TRUE	TRUE	TRUE	FALSE	FALSE	TRUE	FALSE	Neutral	Agree	Agree	Agree	Agree	Neutral	Agree	Agree	Neutral	Neutral	Neutral	Agree	Agree
Agree	Male	24-26 years	Medicine	Internship	Qassim University	Urban	living with one parent only	1-3	0	10,000-14,999	FALSE	TRUE	FALSE	TRUE	FALSE	TRUE	TRUE	TRUE	FALSE	TRUE	TRUE	TRUE	TRUE	FALSE	FALSE	FALSE	TRUE	FALSE	FALSE	TRUE	FALSE	TRUE	FALSE	Neutral	Agree	Agree	Neutral	Agree	Neutral	Agree	Neutral	Disagree	Strongly disagree	Neutral	Strongly Agree	Strongly Agree
Agree	Female	18-20 years	Medicine	2nd year	Qassim University	Urban	living with own parents only	7+	0	More than 25,000	TRUE	TRUE	TRUE	FALSE	FALSE	TRUE	FALSE	TRUE	FALSE	TRUE	TRUE	TRUE	TRUE	TRUE	TRUE	FALSE	FALSE	TRUE	FALSE	FALSE	TRUE	TRUE	TRUE	Agree	Strongly disagree	Agree	Strongly disagree	Neutral	Neutral	Strongly Agree	Agree	Disagree	Disagree	Agree	Agree	Agree
Agree	Female	21-23 years	Nursing	4th year	KSAUHS	Urban	living with own parents only	7+	0	20,000-24,999	TRUE	TRUE	FALSE	FALSE	TRUE	TRUE	TRUE	TRUE	TRUE	TRUE	TRUE	FALSE	TRUE	FALSE	FALSE	FALSE	TRUE	FALSE	TRUE	FALSE	FALSE	TRUE	FALSE	Strongly disagree	Disagree	Agree	Agree	Disagree	Strongly agree	Neutral	Agree	Agree	Disagree	Disagree	Agree	Strongly Agree
Agree	Female	18-20 years	Medicine	3rd year	Qassim University	Urban	living with one parent only	7+	1	More than 25,000	TRUE	FALSE	TRUE	TRUE	TRUE	TRUE	TRUE	TRUE	TRUE	TRUE	TRUE	TRUE	TRUE	TRUE	TRUE	TRUE	TRUE	TRUE	TRUE	FALSE	FALSE	TRUE	TRUE	Agree	Disagree	Disagree	Neutral	Strongly Agree	Neutral	Strongly Agree	Neutral	Neutral	Neutral	Neutral	Neutral	Neutral
Agree	Male	21-23 years	Medicine	3rd year	Qassim University	Urban	living with own parents only	1-3	1	Less then 5,000	FALSE	TRUE	TRUE	TRUE	FALSE	TRUE	TRUE	TRUE	FALSE	TRUE	TRUE	FALSE	TRUE	TRUE	FALSE	TRUE	FALSE	FALSE	TRUE	FALSE	FALSE	TRUE	FALSE	Disagree	Neutral	Agree	Disagree	Neutral	Strongly agree	Agree	Agree	Disagree	Disagree	Neutral	Disagree	Strongly Agree
Agree	Female	21-23 years	Nursing	5th year	KSAUHS	Urban	living with own parents only	7+	0	5,000-9,999	TRUE	TRUE	FALSE	TRUE	FALSE	TRUE	FALSE	TRUE	FALSE	FALSE	TRUE	TRUE	TRUE	TRUE	FALSE	TRUE	TRUE	FALSE	FALSE	FALSE	TRUE	TRUE	FALSE	Neutral	Disagree	Agree	Neutral	Agree	Neutral	Neutral	Strongly Agree	Neutral	Disagree	Neutral	Agree	Strongly Agree
Agree	Female	27-29 years	Nursing	6th year	KFSHRC	Urban	living with one parent only	1-3	1	10,000-14,999	FALSE	TRUE	FALSE	TRUE	TRUE	TRUE	FALSE	TRUE	TRUE	TRUE	TRUE	TRUE	TRUE	TRUE	TRUE	TRUE	FALSE	FALSE	FALSE	TRUE	TRUE	TRUE	FALSE	Strongly disagree	Neutral	Strongly disagree	Agree	Disagree	Agree	Agree	Agree	Agree	Strongly disagree	Disagree	Neutral	Neutral
Agree	Female	27-29 years	Nursing	Internship	Ksu	Rural	living with own parents only	4-6	1	Less then 5,000	FALSE	TRUE	TRUE	TRUE	TRUE	TRUE	FALSE	FALSE	TRUE	TRUE	TRUE	FALSE	TRUE	TRUE	TRUE	FALSE	TRUE	TRUE	TRUE	TRUE	TRUE	TRUE	FALSE	Agree	Neutral	Agree	Neutral	Neutral	Neutral	Neutral	Neutral	Neutral	Disagree	Disagree	Agree	Neutral
Agree	Female	21-23 years	Nursing	4th year	KSU	Urban	living with own parents only	7+	1	More than 25,000	FALSE	TRUE	FALSE	TRUE	FALSE	TRUE	TRUE	TRUE	TRUE	TRUE	TRUE	FALSE	TRUE	FALSE	FALSE	FALSE	FALSE	TRUE	FALSE	FALSE	TRUE	TRUE	FALSE	Strongly agree	Neutral	Strongly agree	Strongly disagree	Neutral	Neutral	Agree	Agree	Disagree	Strongly disagree	Disagree	Disagree	Strongly Agree
Agree	Female	18-20 years	Nursing	3rd year	KSU	Urban	living with own parents only	7+	0	20,000-24,999	FALSE	TRUE	FALSE	TRUE	FALSE	TRUE	FALSE	TRUE	TRUE	FALSE	TRUE	FALSE	TRUE	FALSE	TRUE	FALSE	TRUE	TRUE	FALSE	FALSE	FALSE	TRUE	TRUE	Strongly agree	Strongly disagree	Strongly agree	Strongly Agree	Agree	Neutral	Neutral	Strongly Agree	Agree	Strongly disagree	Agree	Agree	Strongly Agree
Agree	Female	18-20 years	Nursing	3rd year	KSU	Urban	living with own parents only	1-3	0	20,000-24,999	FALSE	TRUE	FALSE	TRUE	TRUE	TRUE	TRUE	TRUE	TRUE	FALSE	TRUE	FALSE	TRUE	FALSE	FALSE	FALSE	FALSE	TRUE	FALSE	FALSE	TRUE	TRUE	FALSE	Agree	Agree	Neutral	Disagree	Neutral	Neutral	Disagree	Strongly disagree	Strongly disagree	Strongly disagree	Disagree	Neutral	Strongly Agree
Agree	Female	27-29 years	Nursing	Internship	friend	Urban	living with own parents only	4-6	0	5,000-9,999	TRUE	TRUE	TRUE	TRUE	TRUE	TRUE	FALSE	TRUE	FALSE	TRUE	TRUE	TRUE	TRUE	FALSE	FALSE	TRUE	FALSE	TRUE	FALSE	TRUE	TRUE	TRUE	FALSE	Strongly agree	Disagree	Strongly agree	Agree	Agree	Strongly agree	Disagree	Agree	Neutral	Strongly disagree	Disagree	Neutral	Strongly Agree
Agree	Female	18-20 years	Medicine	3rd year	KSAUHS	Urban	living with own parents only	4-6	0	15,000-19.999	FALSE	TRUE	TRUE	TRUE	FALSE	TRUE	TRUE	FALSE	TRUE	TRUE	TRUE	FALSE	FALSE	FALSE	FALSE	TRUE	FALSE	TRUE	TRUE	TRUE	TRUE	TRUE	TRUE	Agree	Disagree	Strongly agree	Disagree	Neutral	Strongly agree	Neutral	Agree	Disagree	Disagree	Neutral	Strongly disagree	Strongly Agree
Agree	Female	18-20 years	Medicine	3rd year	KSAUHS	Urban	living with own parents only	4-6	0	More than 25,000	TRUE	TRUE	TRUE	TRUE	TRUE	TRUE	FALSE	TRUE	TRUE	TRUE	TRUE	FALSE	TRUE	FALSE	FALSE	FALSE	TRUE	TRUE	TRUE	FALSE	TRUE	TRUE	FALSE	Neutral	Neutral	Agree	Neutral	Agree	Agree	Agree	Neutral	Disagree	Disagree	Disagree	Agree	Strongly Agree
Agree	Male	21-23 years	Medicine	6th year	KSAUHS	Urban	living with own parents only	7+	0	More than 25,000	FALSE	TRUE	TRUE	TRUE	FALSE	TRUE	TRUE	TRUE	FALSE	TRUE	TRUE	TRUE	TRUE	FALSE	FALSE	TRUE	TRUE	TRUE	TRUE	FALSE	FALSE	TRUE	FALSE	Agree	Strongly Agree	Strongly agree	Neutral	Strongly Agree	Strongly agree	Agree	Neutral	Agree	Neutral	Neutral	Strongly Agree	Strongly Agree
Agree	Male	21-23 years	Medicine	6th year	KSAUHS	Urban	living with own parents only	7+	0	5,000-9,999	FALSE	FALSE	FALSE	TRUE	TRUE	TRUE	FALSE	FALSE	TRUE	TRUE	TRUE	FALSE	FALSE	FALSE	FALSE	TRUE	FALSE	TRUE	FALSE	FALSE	FALSE	TRUE	FALSE	Strongly disagree	Strongly Agree	Agree	Strongly disagree	Neutral	Disagree	Disagree	Strongly disagree	Neutral	Strongly disagree	Strongly disagree	Strongly Agree	Strongly Agree
Agree	Male	21-23 years	Medicine	6th year	KSAUHS	Urban	living with one parent only	4-6	0	15,000-19.999	TRUE	TRUE	FALSE	TRUE	FALSE	TRUE	TRUE	TRUE	FALSE	TRUE	TRUE	TRUE	TRUE	FALSE	FALSE	TRUE	TRUE	TRUE	FALSE	FALSE	FALSE	TRUE	FALSE	Agree	Disagree	Agree	Strongly disagree	Agree	Agree	Agree	Agree	Disagree	Strongly disagree	Strongly disagree	Neutral	Agree
Agree	Male	21-23 years	Medicine	6th year	KSAUHS	Urban	living with own parents only	1-3	0	More than 25,000	FALSE	TRUE	FALSE	TRUE	FALSE	TRUE	FALSE	TRUE	TRUE	TRUE	TRUE	TRUE	TRUE	TRUE	FALSE	FALSE	FALSE	TRUE	TRUE	FALSE	FALSE	TRUE	FALSE	Neutral	Strongly Agree	Strongly agree	Agree	Agree	Neutral	Agree	Agree	Disagree	Disagree	Disagree	Neutral	Agree
Agree	Male	21-23 years	Medicine	6th year	KSAUHS	Urban	living with own parents only	7+	0	15,000-19.999	TRUE	FALSE	FALSE	FALSE	TRUE	TRUE	TRUE	TRUE	TRUE	TRUE	TRUE	FALSE	TRUE	FALSE	TRUE	FALSE	TRUE	TRUE	TRUE	TRUE	TRUE	TRUE	FALSE	Neutral	Agree	Agree	Agree	Disagree	Agree	Neutral	Disagree	Disagree	Disagree	Agree	Disagree	Agree
Agree	Male	21-23 years	Medicine	6th year	KSAUHS	Urban	living with own parents only	7+	0	20,000-24,999	FALSE	FALSE	FALSE	TRUE	FALSE	TRUE	FALSE	TRUE	TRUE	TRUE	TRUE	FALSE	TRUE	FALSE	FALSE	FALSE	FALSE	TRUE	FALSE	FALSE	FALSE	TRUE	FALSE	Neutral	Agree	Agree	Strongly disagree	Disagree	Neutral	Neutral	Agree	Strongly disagree	Disagree	Strongly disagree	Strongly disagree	Strongly Agree
Agree	Male	21-23 years	Medicine	6th year	KSAUHS	Urban	living with own parents only	7+	1	More than 25,000	FALSE	TRUE	FALSE	TRUE	FALSE	TRUE	TRUE	FALSE	TRUE	TRUE	TRUE	TRUE	FALSE	FALSE	FALSE	FALSE	TRUE	FALSE	TRUE	FALSE	FALSE	TRUE	TRUE	Agree	Agree	Strongly agree	Neutral	Neutral	Neutral	Agree	Agree	Disagree	Disagree	Neutral	Neutral	Strongly Agree
Agree	Male	21-23 years	Medicine	6th year	KSAUHS	Urban	living with own parents only	1-3	2	15,000-19.999	FALSE	FALSE	FALSE	TRUE	TRUE	TRUE	FALSE	TRUE	FALSE	TRUE	TRUE	TRUE	TRUE	FALSE	FALSE	TRUE	TRUE	FALSE	FALSE	TRUE	TRUE	FALSE	TRUE	Disagree	Neutral	Neutral	Agree	Neutral	Neutral	Neutral	Agree	Disagree	Disagree	Agree	Neutral	Agree
Agree	Male	21-23 years	Medicine	6th year	KSAUHS	Urban	living with own parents only	4-6	0	More than 25,000	TRUE	TRUE	TRUE	TRUE	FALSE	TRUE	FALSE	TRUE	FALSE	TRUE	TRUE	FALSE	TRUE	FALSE	FALSE	FALSE	TRUE	TRUE	FALSE	FALSE	FALSE	TRUE	FALSE	Disagree	Agree	Strongly disagree	Disagree	Neutral	Strongly agree	Agree	Neutral	Disagree	Strongly disagree	Strongly disagree	Disagree	Agree
Agree	Male	21-23 years	Medicine	6th year	KSAUHS	Urban	living with own parents only	7+	0	More than 25,000	FALSE	TRUE	FALSE	TRUE	FALSE	TRUE	FALSE	TRUE	TRUE	FALSE	TRUE	FALSE	TRUE	FALSE	FALSE	FALSE	FALSE	TRUE	FALSE	TRUE	FALSE	TRUE	FALSE	Agree	Disagree	Strongly agree	Strongly disagree	Agree	Agree	Disagree	Neutral	Disagree	Strongly disagree	Strongly disagree	Strongly disagree	Strongly Agree
Agree	Male	21-23 years	Medicine	5th year	KSAUHS	Urban	living with own parents only	7+	0	More than 25,000	FALSE	TRUE	FALSE	TRUE	FALSE	TRUE	FALSE	FALSE	TRUE	FALSE	TRUE	FALSE	TRUE	FALSE	FALSE	FALSE	FALSE	TRUE	FALSE	FALSE	FALSE	TRUE	FALSE	Agree	Agree	Agree	Agree	Disagree	Agree	Agree	Agree	Disagree	Disagree	Disagree	Agree	Agree
Agree	Male	21-23 years	Medicine	6th year	KSAUHS	Urban	living with own parents only	4-6	0	20,000-24,999	FALSE	FALSE	TRUE	TRUE	FALSE	TRUE	TRUE	TRUE	TRUE	TRUE	TRUE	TRUE	TRUE	FALSE	TRUE	TRUE	FALSE	TRUE	TRUE	TRUE	FALSE	TRUE	FALSE	Neutral	Neutral	Neutral	Neutral	Agree	Agree	Strongly Agree	Neutral	Agree	Strongly disagree	Agree	Neutral	Neutral
Agree	Male	21-23 years	Medicine	6th year	KSAUHS	Urban	living with own parents only	7+	0	15,000-19.999	FALSE	TRUE	TRUE	FALSE	FALSE	TRUE	TRUE	TRUE	TRUE	TRUE	TRUE	FALSE	TRUE	FALSE	FALSE	FALSE	TRUE	TRUE	TRUE	FALSE	FALSE	TRUE	FALSE	Neutral	Agree	Agree	Disagree	Disagree	Strongly agree	Agree	Disagree	Strongly disagree	Strongly disagree	Disagree	Neutral	Strongly Agree
Agree	Female	21-23 years	Nursing	4th year	PNU	Urban	living with own parents only	4-6	0	More than 25,000	FALSE	TRUE	FALSE	TRUE	FALSE	TRUE	FALSE	FALSE	FALSE	TRUE	FALSE	FALSE	TRUE	FALSE	FALSE	FALSE	FALSE	TRUE	TRUE	TRUE	FALSE	TRUE	TRUE	Neutral	Agree	Neutral	Neutral	Disagree	Agree	Neutral	Agree	Disagree	Disagree	Disagree	Disagree	Neutral
Agree	Female	21-23 years	Nursing	3rd year	KSU	Urban	living with own parents only	4-6	0	20,000-24,999	TRUE	TRUE	TRUE	FALSE	TRUE	TRUE	TRUE	FALSE	FALSE	TRUE	TRUE	FALSE	TRUE	FALSE	FALSE	TRUE	TRUE	FALSE	FALSE	TRUE	FALSE	FALSE	FALSE	Neutral	Disagree	Neutral	Strongly disagree	Agree	Strongly agree	Agree	Neutral	Neutral	Strongly Agree	Neutral	Agree	Strongly Agree
Agree	Female	21-23 years	Nursing	Internship	KSAUHS	Urban	living with own parents only	4-6	1	20,000-24,999	FALSE	TRUE	TRUE	TRUE	FALSE	TRUE	FALSE	TRUE	FALSE	TRUE	TRUE	TRUE	TRUE	FALSE	TRUE	FALSE	FALSE	TRUE	TRUE	FALSE	FALSE	TRUE	FALSE	Neutral	Neutral	Strongly agree	Agree	Agree	Agree	Neutral	Strongly Agree	Neutral	Disagree	Neutral	Agree	Strongly Agree
Agree	Male	21-23 years	Medicine	5th year	KSAUHS	Urban	living with own parents only	4-6	0	More than 25,000	FALSE	TRUE	FALSE	TRUE	FALSE	TRUE	TRUE	TRUE	TRUE	FALSE	TRUE	FALSE	TRUE	TRUE	FALSE	TRUE	TRUE	FALSE	FALSE	FALSE	TRUE	TRUE	FALSE	Agree	Disagree	Strongly agree	Disagree	Disagree	Strongly agree	Disagree	Strongly Agree	Disagree	Strongly disagree	Disagree	Disagree	Strongly Agree
Agree	Female	21-23 years	Nursing	Internship	KSAUHS	Urban	living with one parent only	7+	1	Less then 5,000	FALSE	TRUE	TRUE	TRUE	TRUE	TRUE	TRUE	TRUE	FALSE	TRUE	TRUE	FALSE	TRUE	TRUE	FALSE	TRUE	TRUE	TRUE	TRUE	FALSE	TRUE	TRUE	FALSE	Neutral	Disagree	Strongly agree	Agree	Agree	Agree	Neutral	Strongly Agree	Agree	Neutral	Agree	Agree	Strongly Agree
Agree	Female	21-23 years	Nursing	Internship	KSAUHS	Urban	living with own parents only	4-6	1	5,000-9,999	FALSE	TRUE	TRUE	TRUE	FALSE	TRUE	FALSE	TRUE	TRUE	TRUE	TRUE	TRUE	TRUE	TRUE	FALSE	FALSE	FALSE	TRUE	FALSE	FALSE	FALSE	TRUE	FALSE	Neutral	Neutral	Agree	Neutral	Disagree	Agree	Agree	Strongly Agree	Disagree	Strongly disagree	Disagree	Neutral	Agree
Agree	Female	18-20 years	Medicine	First	KSU	Urban	living with own parents only	7+	1	5,000-9,999	FALSE	FALSE	TRUE	TRUE	TRUE	TRUE	FALSE	TRUE	TRUE	TRUE	TRUE	FALSE	FALSE	TRUE	TRUE	FALSE	FALSE	TRUE	FALSE	FALSE	TRUE	FALSE	TRUE	Neutral	Neutral	Disagree	Neutral	Agree	Neutral	Neutral	Strongly Agree	Strongly agree	Agree	Agree	Neutral	Agree
Agree	Male	18-20 years	Nursing	Internship	Almarffa	Urban	living with own parents only	7+	0	More than 25,000	FALSE	TRUE	TRUE	TRUE	TRUE	TRUE	TRUE	TRUE	FALSE	TRUE	TRUE	FALSE	FALSE	TRUE	FALSE	FALSE	FALSE	TRUE	FALSE	FALSE	TRUE	TRUE	FALSE	Strongly agree	Strongly disagree	Neutral	Disagree	Neutral	Disagree	Neutral	Agree	Strongly disagree	Strongly disagree	Strongly disagree	Disagree	Strongly Agree
Agree	Female	21-23 years	Nursing	4th year	KSAUHS	Urban	living with own parents only	2020-04-06	0	10,000-14,999	TRUE	FALSE	FALSE	FALSE	FALSE	TRUE	TRUE	TRUE	TRUE	TRUE	TRUE	TRUE	FALSE	FALSE	FALSE	FALSE	TRUE	FALSE	FALSE	TRUE	TRUE	TRUE	FALSE	Agree	Agree	Strongly agree	Strongly Agree	Neutral	Agree	Agree	Neutral	Agree	Neutral	Disagree	Neutral	Strongly Agree
Agree	Female	21-23 years	Nursing	4th year	KSAUHS	Urban	living with own parents only	2020-04-06	2	Less then 5,000	FALSE	TRUE	TRUE	TRUE	TRUE	TRUE	FALSE	TRUE	FALSE	TRUE	TRUE	FALSE	TRUE	TRUE	TRUE	FALSE	FALSE	TRUE	FALSE	FALSE	FALSE	TRUE	FALSE	Neutral	Strongly disagree	Strongly disagree	Agree	Disagree	Disagree	Neutral	Agree	Disagree	Strongly disagree	Disagree	Neutral	Neutral
Agree	Female	21-23 years	Nursing	4th year	KSAUHS	Urban	living with own parents only	7+	0	5,000-9,999	FALSE	TRUE	TRUE	TRUE	FALSE	TRUE	TRUE	TRUE	TRUE	TRUE	TRUE	FALSE	FALSE	FALSE	FALSE	FALSE	FALSE	TRUE	TRUE	FALSE	TRUE	TRUE	FALSE	Neutral	Agree	Strongly agree	Agree	Neutral	Neutral	Disagree	Neutral	Agree	Neutral	Neutral	Agree	Strongly Agree
Agree	Female	21-23 years	Nursing	4th year	KSAUHS	Urban	living with own parents only	2020-04-06	0	10,000-14,999	TRUE	TRUE	TRUE	TRUE	FALSE	TRUE	TRUE	TRUE	TRUE	TRUE	TRUE	TRUE	TRUE	TRUE	TRUE	TRUE	TRUE	TRUE	TRUE	TRUE	TRUE	TRUE	TRUE	Neutral	Neutral	Neutral	Neutral	Neutral	Neutral	Neutral	Neutral	Neutral	Neutral	Neutral	Neutral	Neutral
Agree	Female	21-23 years	Nursing	4th year	KSAUHS	Urban	living with own parents only	2020-01-03	0	5,000-9,999	FALSE	TRUE	TRUE	TRUE	FALSE	TRUE	TRUE	TRUE	FALSE	TRUE	TRUE	FALSE	TRUE	FALSE	TRUE	TRUE	TRUE	TRUE	TRUE	TRUE	TRUE	FALSE	FALSE	Agree	Neutral	Neutral	Neutral	Neutral	Neutral	Disagree	Neutral	Neutral	Agree	Neutral	Neutral	Neutral
Agree	Female	21-23 years	Nursing	4th year	KSAUHS	Urban	living with own parents only	2020-04-06	1	Less then 5,000	TRUE	TRUE	TRUE	TRUE	TRUE	TRUE	TRUE	TRUE	FALSE	TRUE	TRUE	TRUE	TRUE	TRUE	FALSE	TRUE	TRUE	TRUE	TRUE	TRUE	TRUE	TRUE	TRUE	Disagree	Disagree	Strongly agree	Neutral	Neutral	Neutral	Neutral	Agree	Agree	Disagree	Neutral	Agree	Agree
Agree	Female	21-23 years	Nursing	4th year	KSAUHS	Urban	living with own parents only	2020-04-06	0	Less then 5,000	FALSE	TRUE	TRUE	TRUE	TRUE	TRUE	FALSE	TRUE	TRUE	FALSE	TRUE	FALSE	TRUE	TRUE	TRUE	TRUE	TRUE	TRUE	TRUE	TRUE	FALSE	TRUE	TRUE	Agree	Neutral	Strongly agree	Agree	Agree	Agree	Agree	Disagree	Agree	Agree	Neutral	Agree	Strongly Agree
Agree	Female	21-23 years	Nursing	4th year	KSAUHS	Urban	living with own parents only	7+	0	Less then 5,000	FALSE	TRUE	TRUE	TRUE	FALSE	TRUE	TRUE	TRUE	FALSE	TRUE	TRUE	FALSE	FALSE	TRUE	TRUE	TRUE	TRUE	TRUE	FALSE	FALSE	FALSE	TRUE	FALSE	Strongly agree	Disagree	Strongly agree	Neutral	Neutral	Neutral	Neutral	Neutral	Neutral	Neutral	Neutral	Neutral	Strongly Agree
Agree	Female	21-23 years	Nursing	4th year	KSAUHS	Urban	living with own parents only	7+	0	15,000-19.999	TRUE	TRUE	FALSE	TRUE	FALSE	TRUE	FALSE	TRUE	FALSE	TRUE	TRUE	TRUE	TRUE	FALSE	FALSE	TRUE	FALSE	TRUE	FALSE	FALSE	FALSE	TRUE	FALSE	Agree	Disagree	Agree	Neutral	Agree	Disagree	Neutral	Agree	Disagree	Disagree	Neutral	Agree	Agree
Agree	Female	21-23 years	Nursing	4th year	KSAUHS	Urban	living with own parents only	2020-04-06	0	10,000-14,999	FALSE	TRUE	TRUE	TRUE	TRUE	TRUE	FALSE	TRUE	FALSE	FALSE	TRUE	FALSE	TRUE	TRUE	FALSE	TRUE	FALSE	FALSE	FALSE	FALSE	TRUE	TRUE	FALSE	Agree	Disagree	Strongly agree	Neutral	Neutral	Neutral	Neutral	Neutral	Agree	Neutral	Agree	Agree	Strongly Agree
Agree	Female	21-23 years	Nursing	4th year	KSAUHS	Urban	living with own parents only	7+	1	15,000-19.999	FALSE	TRUE	FALSE	FALSE	FALSE	TRUE	FALSE	FALSE	FALSE	TRUE	TRUE	FALSE	FALSE	FALSE	TRUE	FALSE	FALSE	TRUE	FALSE	FALSE	FALSE	FALSE	TRUE	Neutral	Neutral	Strongly agree	Strongly Agree	Neutral	Agree	Agree	Agree	Disagree	Neutral	Strongly agree	Agree	Strongly Agree
Agree	Female	21-23 years	Nursing	4th year	KSAUHS	Urban	living with own parents only	2020-04-06	1	Less then 5,000	TRUE	TRUE	FALSE	TRUE	FALSE	FALSE	TRUE	FALSE	TRUE	TRUE	FALSE	FALSE	FALSE	TRUE	TRUE	TRUE	TRUE	TRUE	TRUE	TRUE	TRUE	TRUE	TRUE	Agree	Agree	Agree	Neutral	Neutral	Neutral	Neutral	Agree	Neutral	Agree	Neutral	Neutral	Agree
Agree	Female	21-23 years	Nursing	4th year	KSAUHS	Urban	living with own parents only	7+	0	More than 25,000	FALSE	FALSE	TRUE	TRUE	TRUE	TRUE	TRUE	TRUE	FALSE	TRUE	TRUE	FALSE	TRUE	FALSE	TRUE	TRUE	TRUE	TRUE	FALSE	FALSE	FALSE	TRUE	FALSE	Neutral	Strongly disagree	Strongly agree	Strongly Agree	Agree	Agree	Agree	Strongly Agree	Disagree	Agree	Agree	Agree	Strongly Agree
Agree	Female	21-23 years	Nursing	4th year	KSAUHS	Urban	living with own parents only	2020-04-06	2	15,000-19.999	FALSE	FALSE	FALSE	FALSE	FALSE	TRUE	FALSE	TRUE	TRUE	TRUE	FALSE	FALSE	TRUE	FALSE	TRUE	FALSE	TRUE	FALSE	FALSE	FALSE	TRUE	TRUE	FALSE	Strongly agree	Strongly disagree	Neutral	Agree	Neutral	Strongly agree	Neutral	Agree	Neutral	Disagree	Disagree	Agree	Strongly Agree
Agree	Female	21-23 years	Nursing	4th year	KSAUHS	Urban	living with own parents only	2020-01-03	0	5,000-9,999	TRUE	TRUE	TRUE	TRUE	TRUE	TRUE	FALSE	TRUE	TRUE	TRUE	TRUE	FALSE	TRUE	TRUE	FALSE	TRUE	TRUE	TRUE	TRUE	TRUE	FALSE	TRUE	FALSE	Agree	Agree	Strongly agree	Neutral	Strongly Agree	Neutral	Neutral	Neutral	Agree	Neutral	Agree	Strongly Agree	Strongly Agree
Agree	Female	21-23 years	Nursing	4th year	KSAUHS	Urban	living with own parents only	7+	1	5,000-9,999	TRUE	TRUE	TRUE	TRUE	FALSE	TRUE	FALSE	TRUE	FALSE	TRUE	TRUE	FALSE	TRUE	FALSE	FALSE	FALSE	FALSE	FALSE	FALSE	FALSE	FALSE	TRUE	TRUE	Neutral	Neutral	Neutral	Neutral	Neutral	Neutral	Neutral	Neutral	Neutral	Disagree	Neutral	Neutral	Agree
Agree	Female	21-23 years	Nursing	4th year	KSAUHS	Urban	living with own parents only	2020-04-06	1	5,000-9,999	TRUE	TRUE	TRUE	TRUE	FALSE	TRUE	TRUE	TRUE	TRUE	TRUE	TRUE	TRUE	TRUE	TRUE	TRUE	TRUE	TRUE	TRUE	TRUE	TRUE	TRUE	TRUE	TRUE	Disagree	Neutral	Neutral	Neutral	Neutral	Neutral	Neutral	Neutral	Neutral	Neutral	Neutral	Neutral	Neutral
Agree	Female	21-23 years	Nursing	4th year	KSAUHS	Urban	living with own parents only	7+	0	5,000-9,999	TRUE	TRUE	TRUE	TRUE	TRUE	TRUE	TRUE	TRUE	FALSE	TRUE	TRUE	TRUE	TRUE	TRUE	FALSE	TRUE	TRUE	TRUE	FALSE	TRUE	TRUE	TRUE	FALSE	Agree	Neutral	Agree	Agree	Agree	Neutral	Agree	Strongly Agree	Strongly agree	Agree	Neutral	Neutral	Agree
Agree	Female	21-23 years	Nursing	4th year	KSAUHS	Urban	living with own parents only	7+	1	10,000-14,999	TRUE	TRUE	TRUE	TRUE	TRUE	TRUE	TRUE	TRUE	TRUE	TRUE	TRUE	TRUE	TRUE	FALSE	FALSE	FALSE	TRUE	TRUE	FALSE	FALSE	TRUE	TRUE	TRUE	Neutral	Disagree	Agree	Agree	Neutral	Agree	Disagree	Agree	Disagree	Neutral	Neutral	Neutral	Agree
Agree	Female	21-23 years	Nursing	4th year	KSAUHS	Urban	living with own parents only	2020-04-06	0	15,000-19.999	TRUE	TRUE	TRUE	TRUE	TRUE	TRUE	TRUE	FALSE	FALSE	TRUE	TRUE	FALSE	TRUE	TRUE	FALSE	TRUE	TRUE	TRUE	TRUE	TRUE	TRUE	TRUE	FALSE	Neutral	Neutral	Neutral	Neutral	Neutral	Neutral	Neutral	Neutral	Neutral	Neutral	Neutral	Neutral	Strongly Agree
Agree	Female	21-23 years	Nursing	4th year	KSAUHS	Urban	living with own parents only	7+	0	5,000-9,999	FALSE	TRUE	TRUE	TRUE	FALSE	TRUE	FALSE	TRUE	TRUE	TRUE	TRUE	FALSE	TRUE	TRUE	TRUE	FALSE	TRUE	TRUE	TRUE	TRUE	TRUE	FALSE	FALSE	Agree	Agree	Strongly agree	Agree	Agree	Agree	Agree	Agree	Agree	Agree	Agree	Agree	Agree
Agree	Female	21-23 years	Nursing	4th year	KSAUHS	Urban	living with own parents only	7+	0	Less then 5,000	FALSE	TRUE	TRUE	TRUE	TRUE	TRUE	FALSE	FALSE	FALSE	TRUE	TRUE	TRUE	TRUE	TRUE	FALSE	TRUE	FALSE	TRUE	FALSE	TRUE	FALSE	TRUE	FALSE	Neutral	Disagree	Strongly agree	Strongly disagree	Neutral	Neutral	Neutral	Agree	Agree	Neutral	Neutral	Agree	Strongly Agree
Agree	Female	21-23 years	Nursing	4th year	KSAUHS	Urban	living with own parents only	2020-01-03	0	5,000-9,999	FALSE	TRUE	FALSE	TRUE	FALSE	TRUE	FALSE	TRUE	TRUE	TRUE	TRUE	FALSE	TRUE	FALSE	FALSE	FALSE	TRUE	TRUE	FALSE	FALSE	TRUE	TRUE	TRUE	Agree	Neutral	Neutral	Strongly Agree	Neutral	Neutral	Strongly Agree	Neutral	Disagree	Strongly disagree	Disagree	Neutral	Agree
Agree	Female	21-23 years	Nursing	4th year	KSU	Urban	Husband	2020-01-03	0	5,000-9,999	TRUE	TRUE	TRUE	TRUE	TRUE	TRUE	TRUE	TRUE	TRUE	TRUE	TRUE	TRUE	TRUE	FALSE	TRUE	TRUE	TRUE	TRUE	TRUE	TRUE	TRUE	TRUE	TRUE	Agree	Neutral	Agree	Agree	Neutral	Agree	Agree	Agree	Agree	Agree	Agree	Agree	Agree
Agree	Female	18-20 years	Nursing	4th year	KSU	Urban	living with own parents only	7+	0	15,000-19.999	FALSE	TRUE	FALSE	TRUE	FALSE	TRUE	FALSE	FALSE	FALSE	TRUE	TRUE	FALSE	FALSE	FALSE	TRUE	TRUE	TRUE	FALSE	FALSE	FALSE	TRUE	TRUE	FALSE	Agree	Agree	Strongly agree	Neutral	Strongly Agree	Disagree	Neutral	Disagree	Strongly disagree	Agree	Disagree	Agree	Agree
Agree	Female	24-26 years	Nursing	3rd year	KSU	Urban	living alone	7+	2	Less then 5,000	TRUE	TRUE	TRUE	FALSE	TRUE	TRUE	TRUE	TRUE	TRUE	TRUE	TRUE	TRUE	FALSE	FALSE	FALSE	FALSE	TRUE	TRUE	TRUE	TRUE	TRUE	TRUE	TRUE	Strongly disagree	Neutral	Agree	Agree	Agree	Agree	Agree	Agree	Agree	Agree	Disagree	Disagree	Disagree
Agree	Female	18-20 years	Nursing	3rd year	KSU	Urban	living with own parents only	7+	0	15,000-19.999	TRUE	TRUE	TRUE	TRUE	TRUE	TRUE	TRUE	TRUE	FALSE	TRUE	TRUE	TRUE	TRUE	TRUE	TRUE	TRUE	TRUE	FALSE	FALSE	TRUE	TRUE	TRUE	TRUE	Strongly agree	Neutral	Strongly agree	Strongly Agree	Agree	Strongly agree	Neutral	Neutral	Disagree	Strongly disagree	Neutral	Strongly Agree	Strongly Agree
Agree	Female	21-23 years	Nursing	5th year	KSU	Urban	living with both parents and grandparents	2020-04-06	0	5,000-9,999	FALSE	TRUE	FALSE	TRUE	TRUE	TRUE	FALSE	FALSE	TRUE	FALSE	FALSE	TRUE	TRUE	FALSE	FALSE	TRUE	TRUE	FALSE	FALSE	TRUE	TRUE	TRUE	FALSE	Strongly agree	Disagree	Strongly disagree	Strongly disagree	Neutral	Strongly disagree	Agree	Strongly disagree	Strongly disagree	Neutral	Neutral	Neutral	Agree
Agree	Female	21-23 years	Nursing	2nd year	KSU	Urban	living with own parents only	7+	0	20,000-24,999	TRUE	TRUE	TRUE	TRUE	TRUE	TRUE	TRUE	TRUE	TRUE	TRUE	TRUE	FALSE	TRUE	FALSE	TRUE	FALSE	TRUE	TRUE	FALSE	TRUE	TRUE	TRUE	TRUE	Agree	Strongly disagree	Neutral	Neutral	Strongly disagree	Strongly agree	Agree	Strongly Agree	Strongly disagree	Strongly disagree	Strongly disagree	Agree	Strongly Agree
Agree	Male	24-26 years	Nursing	Internship	KSU	Urban	living with both parents and grandparents	2020-04-06	1	5,000-9,999	FALSE	TRUE	FALSE	FALSE	TRUE	FALSE	TRUE	FALSE	FALSE	FALSE	FALSE	TRUE	FALSE	FALSE	TRUE	TRUE	FALSE	TRUE	FALSE	FALSE	FALSE	FALSE	TRUE	Neutral	Neutral	Neutral	Disagree	Neutral	Neutral	Neutral	Neutral	Neutral	Neutral	Neutral	Neutral	Neutral
Agree	Female	21-23 years	Nursing	3rd year	KSU	Urban	living with both parents and grandparents	7+	2	20,000-24,999	FALSE	TRUE	TRUE	FALSE	FALSE	FALSE	TRUE	FALSE	TRUE	TRUE	TRUE	FALSE	TRUE	TRUE	TRUE	FALSE	FALSE	TRUE	TRUE	FALSE	TRUE	TRUE	TRUE	Strongly agree	Disagree	Neutral	Disagree	Neutral	Agree	Neutral	Agree	Disagree	Disagree	Disagree	Neutral	Strongly Agree
Agree	Female	21-23 years	Nursing	4th year	KSU	Urban	living with both parents and grandparents	7+	2	15,000-19.999	TRUE	TRUE	FALSE	TRUE	FALSE	TRUE	TRUE	TRUE	TRUE	TRUE	TRUE	FALSE	TRUE	TRUE	TRUE	FALSE	FALSE	TRUE	FALSE	FALSE	FALSE	TRUE	FALSE	Neutral	Neutral	Strongly agree	Strongly Agree	Agree	Neutral	Neutral	Agree	Disagree	Disagree	Disagree	Disagree	Agree
Agree	Male	21-23 years	Nursing	5th year	KSU	Urban	living with both parents and grandparents	7+	1	10,000-14,999	TRUE	TRUE	TRUE	FALSE	TRUE	FALSE	TRUE	FALSE	TRUE	TRUE	FALSE	FALSE	FALSE	TRUE	TRUE	TRUE	FALSE	TRUE	FALSE	TRUE	FALSE	TRUE	TRUE	Strongly agree	Strongly disagree	Strongly agree	Agree	Strongly disagree	Agree	Strongly Agree	Disagree	Neutral	Strongly disagree	Strongly agree	Disagree	Strongly disagree
Agree	Male	21-23 years	Nursing	6th year	KSU	Urban	living with both parents and grandparents	2020-04-06	0	Less then 5,000	TRUE	TRUE	TRUE	TRUE	FALSE	TRUE	FALSE	FALSE	FALSE	FALSE	TRUE	TRUE	TRUE	TRUE	TRUE	FALSE	FALSE	TRUE	TRUE	FALSE	FALSE	FALSE	TRUE	Strongly agree	Disagree	Agree	Disagree	Strongly disagree	Agree	Disagree	Disagree	Strongly disagree	Strongly disagree	Strongly disagree	Strongly disagree	Strongly Agree
Agree	Male	21-23 years	Nursing	4th year	KSU	Urban	living alone	2020-01-03	0	10,000-14,999	TRUE	TRUE	TRUE	TRUE	FALSE	TRUE	FALSE	TRUE	TRUE	TRUE	FALSE	FALSE	TRUE	TRUE	TRUE	FALSE	TRUE	TRUE	FALSE	FALSE	TRUE	TRUE	TRUE	Neutral	Disagree	Neutral	Agree	Disagree	Strongly agree	Neutral	Strongly Agree	Neutral	Disagree	Neutral	Neutral	Strongly Agree
Agree	Male	21-23 years	Nursing	6th year	KSU	Urban	living with own parents only	7+	0	15,000-19.999	FALSE	TRUE	FALSE	TRUE	FALSE	TRUE	TRUE	TRUE	TRUE	TRUE	TRUE	TRUE	TRUE	FALSE	TRUE	FALSE	TRUE	FALSE	FALSE	FALSE	FALSE	TRUE	TRUE	Agree	Neutral	Strongly agree	Neutral	Agree	Neutral	Disagree	Agree	Agree	Strongly disagree	Agree	Agree	Strongly Agree
Agree	Male	21-23 years	Nursing	4th year	KSU	Urban	living with one parent only	2020-04-06	0	20,000-24,999	FALSE	TRUE	FALSE	TRUE	FALSE	TRUE	TRUE	FALSE	FALSE	FALSE	FALSE	FALSE	TRUE	FALSE	FALSE	FALSE	TRUE	FALSE	FALSE	FALSE	TRUE	TRUE	TRUE	Agree	Disagree	Strongly agree	Agree	Strongly disagree	Strongly agree	Disagree	Neutral	Disagree	Disagree	Disagree	Agree	Strongly Agree
Agree	Female	18-20 years	Nursing	6th year	KSU	Urban	living with both parents and grandparents	7+	0	10,000-14,999	FALSE	TRUE	TRUE	TRUE	TRUE	TRUE	TRUE	TRUE	TRUE	TRUE	TRUE	TRUE	FALSE	TRUE	TRUE	TRUE	TRUE	FALSE	TRUE	TRUE	TRUE	TRUE	FALSE	Disagree	Strongly disagree	Agree	Agree	Agree	Agree	Strongly disagree	Neutral	Neutral	Neutral	Neutral	Neutral	Neutral
Agree	Female	18-20 years	Nursing	3rd year	KSU	Urban	living with own parents only	2020-04-06	2	5,000-9,999	TRUE	TRUE	FALSE	TRUE	FALSE	TRUE	FALSE	TRUE	FALSE	TRUE	TRUE	FALSE	TRUE	TRUE	TRUE	FALSE	TRUE	TRUE	FALSE	TRUE	TRUE	TRUE	FALSE	Neutral	Strongly disagree	Strongly agree	Agree	Agree	Neutral	Neutral	Agree	Agree	Disagree	Neutral	Neutral	Strongly Agree
Agree	Male	21-23 years	Nursing	3rd year	KSAUHS	Urban	living with one parent only	7+	2	15,000-19.999	TRUE	TRUE	FALSE	TRUE	TRUE	TRUE	TRUE	TRUE	FALSE	FALSE	FALSE	FALSE	FALSE	FALSE	FALSE	TRUE	FALSE	TRUE	TRUE	TRUE	TRUE	TRUE	TRUE	Agree	Neutral	Strongly disagree	Agree	Neutral	Strongly agree	Neutral	Agree	Strongly agree	Agree	Agree	Disagree	Neutral
Agree	Male	21-23 years	Nursing	3rd year	KSU	Urban	living with own parents only	2020-04-06	0	10,000-14,999	FALSE	TRUE	FALSE	TRUE	FALSE	TRUE	FALSE	FALSE	TRUE	FALSE	FALSE	FALSE	TRUE	FALSE	TRUE	FALSE	FALSE	FALSE	FALSE	FALSE	FALSE	TRUE	TRUE	Strongly agree	Neutral	Strongly agree	Strongly disagree	Strongly disagree	Neutral	Strongly disagree	Neutral	Strongly disagree	Strongly disagree	Neutral	Neutral	Strongly Agree
Agree	Male	21-23 years	Nursing	3rd year	KSU	Urban	living with both parents and grandparents	7+	2	5,000-9,999	TRUE	TRUE	TRUE	FALSE	TRUE	TRUE	FALSE	TRUE	TRUE	TRUE	TRUE	FALSE	TRUE	TRUE	FALSE	TRUE	TRUE	TRUE	FALSE	TRUE	TRUE	TRUE	TRUE	Strongly agree	Neutral	Agree	Agree	Strongly Agree	Agree	Agree	Agree	Neutral	Agree	Agree	Agree	Agree
Agree	Female	21-23 years	Nursing	3rd year	KSU	Urban	living with both parents and grandparents	2020-04-06	0	10,000-14,999	TRUE	TRUE	FALSE	TRUE	TRUE	TRUE	TRUE	TRUE	FALSE	FALSE	FALSE	TRUE	TRUE	TRUE	TRUE	FALSE	FALSE	FALSE	FALSE	TRUE	TRUE	FALSE	FALSE	Neutral	Strongly disagree	Strongly disagree	Strongly disagree	Neutral	Neutral	Neutral	Neutral	Neutral	Neutral	Neutral	Agree	Strongly Agree
Agree	Female	18-20 years	Nursing	3rd year	KSU	Urban	living alone	2020-01-03	0	10,000-14,999	FALSE	TRUE	FALSE	FALSE	FALSE	TRUE	TRUE	TRUE	TRUE	FALSE	TRUE	TRUE	FALSE	TRUE	TRUE	TRUE	TRUE	TRUE	FALSE	FALSE	FALSE	TRUE	TRUE	Neutral	Neutral	Disagree	Strongly disagree	Strongly disagree	Disagree	Strongly disagree	Disagree	Strongly disagree	Strongly disagree	Strongly disagree	Strongly disagree	Strongly disagree
Agree	Female	21-23 years	Nursing	3rd year	KSU	Urban	living with own parents only	7+	0	More than 25,000	TRUE	TRUE	TRUE	TRUE	TRUE	TRUE	TRUE	TRUE	TRUE	TRUE	TRUE	TRUE	TRUE	TRUE	TRUE	TRUE	TRUE	TRUE	TRUE	TRUE	TRUE	TRUE	TRUE	Agree	Strongly disagree	Agree	Agree	Agree	Agree	Agree	Agree	Agree	Agree	Agree	Agree	Agree
Agree	Male	18-20 years	Nursing	3rd year	KSU	Urban	living with both parents and grandparents	7+	0	15,000-19.999	FALSE	FALSE	FALSE	TRUE	FALSE	TRUE	FALSE	FALSE	TRUE	FALSE	TRUE	TRUE	TRUE	FALSE	TRUE	FALSE	FALSE	FALSE	TRUE	TRUE	FALSE	TRUE	TRUE	Neutral	Neutral	Agree	Disagree	Agree	Agree	Agree	Agree	Agree	Agree	Agree	Agree	Agree
Agree	Female	21-23 years	Nursing	3rd year	KSU	Urban	living with one parent only	2020-04-06	0	15,000-19.999	TRUE	TRUE	TRUE	TRUE	TRUE	TRUE	FALSE	TRUE	FALSE	TRUE	FALSE	FALSE	TRUE	TRUE	FALSE	FALSE	FALSE	FALSE	FALSE	FALSE	TRUE	TRUE	FALSE	Neutral	Neutral	Agree	Neutral	Neutral	Agree	Neutral	Neutral	Neutral	Disagree	Neutral	Neutral	Strongly Agree
Agree	Female	18-20 years	Nursing	3rd year	KSU	Urban	living with own parents only	7+	0	More than 25,000	FALSE	TRUE	FALSE	TRUE	FALSE	TRUE	FALSE	TRUE	TRUE	FALSE	TRUE	FALSE	FALSE	FALSE	FALSE	FALSE	TRUE	TRUE	FALSE	TRUE	TRUE	FALSE	FALSE	Agree	Disagree	Strongly agree	Neutral	Disagree	Neutral	Strongly disagree	Strongly disagree	Strongly disagree	Strongly disagree	Neutral	Disagree	Strongly Agree
Agree	Female	18-20 years	Nursing	3rd year	KSU	Urban	living with one parent only	2020-04-06	0	10,000-14,999	FALSE	TRUE	FALSE	FALSE	FALSE	TRUE	TRUE	FALSE	TRUE	FALSE	FALSE	FALSE	TRUE	FALSE	FALSE	FALSE	FALSE	FALSE	FALSE	FALSE	TRUE	TRUE	FALSE	Agree	Strongly disagree	Disagree	Strongly Agree	Disagree	Disagree	Disagree	Strongly disagree	Neutral	Strongly disagree	Strongly disagree	Agree	Strongly Agree
Agree	Female	18-20 years	Nursing	5th year	KSU	Urban	living with own parents only	7+	2	5,000-9,999	FALSE	FALSE	FALSE	TRUE	FALSE	TRUE	FALSE	FALSE	TRUE	FALSE	TRUE	FALSE	TRUE	TRUE	FALSE	FALSE	TRUE	TRUE	TRUE	FALSE	FALSE	TRUE	TRUE	Neutral	Neutral	Neutral	Neutral	Neutral	Neutral	Neutral	Neutral	Neutral	Neutral	Neutral	Neutral	Neutral
Agree	Female	21-23 years	Nursing	3rd year	KSU	Urban	living with own parents only	2020-04-06	0	20,000-24,999	TRUE	TRUE	TRUE	TRUE	TRUE	TRUE	FALSE	TRUE	TRUE	TRUE	TRUE	FALSE	FALSE	FALSE	FALSE	FALSE	TRUE	TRUE	TRUE	TRUE	TRUE	TRUE	FALSE	Neutral	Disagree	Strongly agree	Agree	Agree	Agree	Neutral	Neutral	Agree	Disagree	Disagree	Agree	Agree
Agree	Male	21-23 years	Nursing	4th year	KSU	Urban	living with own parents only	7+	0	10,000-14,999	TRUE	TRUE	TRUE	TRUE	TRUE	TRUE	TRUE	TRUE	FALSE	TRUE	TRUE	TRUE	TRUE	TRUE	TRUE	TRUE	TRUE	FALSE	TRUE	TRUE	TRUE	TRUE	TRUE	Strongly agree	Strongly disagree	Strongly agree	Agree	Agree	Neutral	Strongly disagree	Strongly disagree	Agree	Agree	Disagree	Agree	Strongly Agree
Agree	Female	21-23 years	Nursing	3rd year	KSU	Urban	living with own parents only	7+	0	15,000-19.999	TRUE	TRUE	FALSE	FALSE	TRUE	TRUE	TRUE	TRUE	TRUE	TRUE	TRUE	FALSE	TRUE	FALSE	TRUE	FALSE	TRUE	TRUE	TRUE	TRUE	FALSE	TRUE	TRUE	Agree	Agree	Agree	Agree	Strongly Agree	Agree	Disagree	Agree	Agree	Disagree	Agree	Agree	Strongly Agree
Agree	Female	21-23 years	Nursing	3rd year	KSU	Urban	living with both parents and grandparents	2020-04-06	1	5,000-9,999	TRUE	TRUE	TRUE	TRUE	TRUE	TRUE	FALSE	TRUE	TRUE	TRUE	TRUE	FALSE	TRUE	TRUE	FALSE	FALSE	FALSE	TRUE	TRUE	TRUE	FALSE	TRUE	FALSE	Strongly agree	Strongly disagree	Strongly agree	Strongly Agree	Neutral	Strongly agree	Disagree	Agree	Disagree	Disagree	Agree	Strongly Agree	Strongly Agree
Agree	Female	18-20 years	Nursing	3rd year	KSU	Urban	living with own parents only	2020-04-06	0	5,000-9,999	TRUE	TRUE	FALSE	TRUE	TRUE	TRUE	FALSE	TRUE	TRUE	TRUE	TRUE	FALSE	TRUE	TRUE	FALSE	FALSE	FALSE	FALSE	FALSE	TRUE	TRUE	TRUE	TRUE	Neutral	Disagree	Strongly agree	Strongly Agree	Neutral	Agree	Neutral	Neutral	Disagree	Disagree	Agree	Agree	Disagree
Agree	Female	21-23 years	Nursing	3rd year	KSU	Urban	living with own parents only	7+	0	15,000-19.999	TRUE	TRUE	TRUE	TRUE	TRUE	TRUE	TRUE	TRUE	FALSE	TRUE	TRUE	TRUE	TRUE	TRUE	FALSE	TRUE	FALSE	TRUE	FALSE	TRUE	TRUE	TRUE	TRUE	Strongly disagree	Disagree	Strongly agree	Strongly Agree	Agree	Strongly agree	Neutral	Agree	Agree	Neutral	Neutral	Agree	Strongly Agree
Agree	Female	21-23 years	Nursing	3rd year	KSU	Urban	living with both parents and grandparents	2020-04-06	1	5,000-9,999	TRUE	TRUE	FALSE	TRUE	TRUE	TRUE	TRUE	TRUE	TRUE	TRUE	TRUE	TRUE	FALSE	TRUE	FALSE	TRUE	TRUE	FALSE	TRUE	TRUE	TRUE	TRUE	FALSE	Neutral	Neutral	Agree	Neutral	Neutral	Neutral	Neutral	Neutral	Disagree	Neutral	Disagree	Neutral	Neutral
Agree	Female	18-20 years	Nursing	3rd year	KSU	Urban	living with own parents only	7+	0	20,000-24,999	TRUE	TRUE	TRUE	TRUE	TRUE	TRUE	FALSE	TRUE	TRUE	TRUE	TRUE	FALSE	TRUE	FALSE	TRUE	FALSE	TRUE	TRUE	FALSE	FALSE	FALSE	TRUE	TRUE	Agree	Disagree	Strongly agree	Neutral	Agree	Agree	Agree	Agree	Agree	Disagree	Neutral	Neutral	Strongly Agree
Agree	Male	18-20 years	Nursing	3rd year	KSU	Urban	living with both parents and grandparents	7+	0	15,000-19.999	TRUE	FALSE	FALSE	TRUE	TRUE	TRUE	TRUE	TRUE	TRUE	FALSE	TRUE	FALSE	TRUE	TRUE	FALSE	FALSE	TRUE	TRUE	TRUE	TRUE	TRUE	TRUE	TRUE	Neutral	Disagree	Strongly agree	Strongly Agree	Disagree	Neutral	Agree	Disagree	Neutral	Agree	Disagree	Neutral	Disagree
Agree	Male	21-23 years	Nursing	3rd year	KSU	Urban	living with own parents only	7+	0	15,000-19.999	TRUE	TRUE	FALSE	TRUE	FALSE	TRUE	TRUE	TRUE	FALSE	TRUE	TRUE	TRUE	TRUE	TRUE	FALSE	FALSE	TRUE	TRUE	TRUE	FALSE	TRUE	TRUE	FALSE	Agree	Neutral	Agree	Neutral	Neutral	Neutral	Neutral	Disagree	Agree	Neutral	Disagree	Agree	Agree
Agree	Female	21-23 years	Nursing	3rd year	KSU	Urban	living with own parents only	7+	0	15,000-19.999	FALSE	TRUE	TRUE	TRUE	TRUE	TRUE	FALSE	TRUE	FALSE	FALSE	TRUE	FALSE	TRUE	TRUE	TRUE	FALSE	TRUE	TRUE	TRUE	TRUE	FALSE	TRUE	TRUE	Strongly agree	Neutral	Strongly agree	Neutral	Disagree	Strongly agree	Agree	Disagree	Neutral	Strongly Agree	Agree	Agree	Agree
Agree	Female	18-20 years	Nursing	5th year	KSU	Urban	living with both parents and grandparents	7+	0	5,000-9,999	FALSE	TRUE	TRUE	TRUE	FALSE	TRUE	TRUE	TRUE	TRUE	TRUE	TRUE	FALSE	TRUE	FALSE	FALSE	FALSE	FALSE	TRUE	TRUE	TRUE	TRUE	TRUE	TRUE	Neutral	Disagree	Neutral	Neutral	Disagree	Agree	Agree	Neutral	Disagree	Neutral	Disagree	Neutral	Neutral
Agree	Male	21-23 years	Nursing	4th year	KSU	Urban	living with own parents only	7+	0	5,000-9,999	FALSE	FALSE	TRUE	TRUE	TRUE	TRUE	TRUE	TRUE	FALSE	TRUE	TRUE	FALSE	TRUE	TRUE	TRUE	FALSE	TRUE	TRUE	FALSE	FALSE	TRUE	TRUE	FALSE	Neutral	Agree	Strongly agree	Agree	Disagree	Disagree	Agree	Agree	Disagree	Agree	Disagree	Agree	Strongly Agree
Agree	Female	21-23 years	Nursing	4th year	KSU	Urban	living with own parents only	7+	1	5,000-9,999	TRUE	TRUE	TRUE	TRUE	TRUE	TRUE	FALSE	TRUE	FALSE	TRUE	TRUE	FALSE	TRUE	TRUE	TRUE	FALSE	TRUE	TRUE	FALSE	FALSE	TRUE	TRUE	TRUE	Neutral	Disagree	Agree	Neutral	Agree	Neutral	Disagree	Agree	Disagree	Disagree	Agree	Neutral	Strongly Agree
Agree	Female	21-23 years	Nursing	3rd year	KSU	Urban	living with both parents and grandparents	2020-04-06	1	10,000-14,999	FALSE	TRUE	TRUE	TRUE	FALSE	TRUE	FALSE	TRUE	FALSE	TRUE	TRUE	TRUE	TRUE	TRUE	TRUE	TRUE	TRUE	TRUE	TRUE	FALSE	FALSE	FALSE	TRUE	Strongly agree	Agree	Agree	Agree	Neutral	Agree	Agree	Neutral	Disagree	Agree	Disagree	Neutral	Agree
Agree	Female	18-20 years	Nursing	5th year	KSU	Urban	living with both parents and grandparents	2020-04-06	0	20,000-24,999	TRUE	FALSE	FALSE	TRUE	FALSE	TRUE	TRUE	TRUE	TRUE	FALSE	FALSE	FALSE	FALSE	FALSE	TRUE	FALSE	TRUE	TRUE	FALSE	TRUE	TRUE	FALSE	FALSE	Agree	Disagree	Disagree	Agree	Agree	Agree	Agree	Disagree	Disagree	Disagree	Agree	Disagree	Agree
Agree	Male	24-26 years	Nursing	4th year	KSU	Urban	living with both parents and grandparents	7+	0	5,000-9,999	TRUE	TRUE	TRUE	TRUE	FALSE	FALSE	TRUE	FALSE	TRUE	FALSE	TRUE	FALSE	TRUE	TRUE	TRUE	TRUE	TRUE	TRUE	TRUE	TRUE	FALSE	FALSE	TRUE	Agree	Agree	Agree	Neutral	Neutral	Agree	Disagree	Agree	Agree	Neutral	Neutral	Agree	Agree
Agree	Female	21-23 years	Nursing	3rd year	KSU	Urban	living with own parents only	7+	1	Less then 5,000	TRUE	TRUE	FALSE	TRUE	TRUE	FALSE	TRUE	TRUE	TRUE	TRUE	FALSE	FALSE	FALSE	TRUE	FALSE	FALSE	TRUE	FALSE	FALSE	FALSE	FALSE	TRUE	TRUE	Neutral	Neutral	Disagree	Disagree	Strongly disagree	Agree	Neutral	Strongly Agree	Agree	Neutral	Neutral	Disagree	Neutral
Agree	Male	27-29 years	Nursing	4th year	KSU	Urban	living with own parents only	7+	0	10,000-14,999	FALSE	TRUE	FALSE	TRUE	FALSE	TRUE	FALSE	TRUE	TRUE	TRUE	TRUE	FALSE	TRUE	FALSE	FALSE	FALSE	FALSE	TRUE	TRUE	TRUE	FALSE	TRUE	FALSE	Neutral	Neutral	Strongly agree	Agree	Agree	Agree	Agree	Strongly Agree	Neutral	Strongly disagree	Strongly disagree	Disagree	Strongly Agree
Agree	Female	21-23 years	Nursing	Internship	KSU	Urban	living with own parents only	2020-04-06	0	10,000-14,999	TRUE	FALSE	TRUE	FALSE	TRUE	TRUE	TRUE	FALSE	TRUE	TRUE	TRUE	TRUE	TRUE	TRUE	TRUE	TRUE	TRUE	TRUE	TRUE	TRUE	TRUE	TRUE	TRUE	Neutral	Agree	Agree	Agree	Agree	Neutral	Agree	Neutral	Agree	Agree	Disagree	Neutral	Neutral
Agree	Female	21-23 years	Nursing	4th year	KSU	Urban	living with own parents only	2020-04-06	1	Less then 5,000	FALSE	TRUE	TRUE	TRUE	TRUE	TRUE	TRUE	TRUE	TRUE	TRUE	TRUE	TRUE	TRUE	TRUE	TRUE	TRUE	TRUE	TRUE	TRUE	TRUE	TRUE	TRUE	TRUE	Neutral	Neutral	Neutral	Neutral	Neutral	Neutral	Neutral	Neutral	Neutral	Neutral	Neutral	Neutral	Neutral
Agree	Female	21-23 years	Nursing	4th year	KSU	Urban	living with own parents only	7+	0	10,000-14,999	TRUE	TRUE	FALSE	TRUE	TRUE	TRUE	TRUE	FALSE	TRUE	FALSE	FALSE	FALSE	FALSE	TRUE	TRUE	FALSE	FALSE	FALSE	TRUE	TRUE	TRUE	TRUE	TRUE	Neutral	Neutral	Strongly agree	Agree	Neutral	Neutral	Neutral	Neutral	Neutral	Neutral	Neutral	Neutral	Neutral
Agree	Female	21-23 years	Nursing	5th year	KSU	Urban	living with own parents only	2020-04-06	0	20,000-24,999	FALSE	TRUE	TRUE	TRUE	TRUE	TRUE	TRUE	TRUE	FALSE	TRUE	TRUE	TRUE	TRUE	TRUE	FALSE	TRUE	TRUE	TRUE	TRUE	TRUE	TRUE	TRUE	TRUE	Neutral	Neutral	Strongly agree	Neutral	Agree	Neutral	Agree	Agree	Neutral	Disagree	Disagree	Agree	Strongly Agree
Agree	Female	21-23 years	Nursing	3rd year	KSU	Urban	living with own parents only	7+	0	10,000-14,999	FALSE	TRUE	FALSE	TRUE	TRUE	TRUE	FALSE	FALSE	TRUE	TRUE	TRUE	TRUE	FALSE	TRUE	TRUE	FALSE	FALSE	TRUE	FALSE	FALSE	TRUE	TRUE	FALSE	Neutral	Neutral	Strongly agree	Agree	Neutral	Agree	Neutral	Strongly Agree	Disagree	Strongly disagree	Neutral	Neutral	Strongly Agree
Agree	Male	21-23 years	Medicine	5th year	KSU	Urban	living with own parents only	2020-04-06	2	More than 25,000	FALSE	TRUE	TRUE	TRUE	FALSE	TRUE	TRUE	TRUE	FALSE	TRUE	TRUE	FALSE	TRUE	FALSE	FALSE	TRUE	TRUE	TRUE	FALSE	FALSE	FALSE	TRUE	FALSE	Agree	Strongly Agree	Agree	Neutral	Disagree	Agree	Agree	Strongly Agree	Neutral	Disagree	Neutral	Agree	Strongly Agree
Agree	Male	21-23 years	Medicine	4th year	KSU	Rural	living with own parents only	2020-04-06	0	20,000-24,999	FALSE	TRUE	FALSE	TRUE	FALSE	TRUE	TRUE	TRUE	TRUE	TRUE	TRUE	TRUE	TRUE	TRUE	TRUE	FALSE	FALSE	TRUE	TRUE	FALSE	TRUE	TRUE	FALSE	Neutral	Agree	Strongly agree	Strongly Agree	Neutral	Disagree	Strongly Agree	Neutral	Strongly disagree	Strongly disagree	Neutral	Strongly Agree	Strongly Agree
Agree	Male	21-23 years	Medicine	4th year	KSU	Urban	living with own parents only	2020-04-06	0	More than 25,000	FALSE	TRUE	FALSE	FALSE	FALSE	TRUE	TRUE	FALSE	TRUE	TRUE	FALSE	FALSE	TRUE	TRUE	FALSE	FALSE	TRUE	TRUE	TRUE	FALSE	TRUE	TRUE	FALSE	Agree	Neutral	Strongly agree	Disagree	Disagree	Neutral	Disagree	Neutral	Disagree	Disagree	Disagree	Disagree	Agree
Agree	Female	21-23 years	Nursing	4th year	KSU	Urban	living with own parents only	7+	0	5,000-9,999	TRUE	TRUE	FALSE	TRUE	TRUE	TRUE	FALSE	FALSE	TRUE	TRUE	TRUE	FALSE	TRUE	FALSE	FALSE	FALSE	FALSE	TRUE	FALSE	TRUE	TRUE	TRUE	FALSE	Strongly agree	Disagree	Strongly agree	Neutral	Disagree	Strongly agree	Disagree	Neutral	Strongly disagree	Strongly disagree	Disagree	Strongly disagree	Strongly Agree
Agree	Male	21-23 years	Nursing	6th year	KSU	Rural	living with own parents only	2020-04-06	0	Less then 5,000	FALSE	TRUE	FALSE	TRUE	FALSE	TRUE	TRUE	TRUE	TRUE	TRUE	TRUE	FALSE	TRUE	TRUE	FALSE	FALSE	FALSE	FALSE	FALSE	FALSE	TRUE	TRUE	TRUE	Agree	Strongly disagree	Strongly agree	Agree	Strongly disagree	Neutral	Neutral	Agree	Strongly agree	Disagree	Disagree	Agree	Strongly Agree
Agree	Female	18-20 years	Nursing	3rd year	KSU	Urban	living with own parents only	2020-04-06	0	10,000-14,999	TRUE	TRUE	TRUE	TRUE	TRUE	TRUE	TRUE	TRUE	TRUE	TRUE	TRUE	TRUE	TRUE	TRUE	FALSE	TRUE	TRUE	TRUE	TRUE	TRUE	TRUE	TRUE	TRUE	Strongly disagree	Strongly disagree	Strongly disagree	Strongly disagree	Strongly disagree	Neutral	Neutral	Neutral	Neutral	Neutral	Disagree	Strongly disagree	Strongly disagree
Agree	Female	18-20 years	Nursing	5th year	KSU	Urban	living with own parents only	7+	1	10,000-14,999	TRUE	TRUE	TRUE	TRUE	FALSE	FALSE	TRUE	TRUE	FALSE	TRUE	TRUE	TRUE	FALSE	TRUE	FALSE	TRUE	FALSE	TRUE	FALSE	TRUE	FALSE	TRUE	TRUE	Agree	Agree	Agree	Agree	Agree	Agree	Agree	Agree	Neutral	Neutral	Agree	Neutral	Neutral
Agree	Male	21-23 years	Nursing	4th year	KSU	Urban	living with own parents only	2020-04-06	0	5,000-9,999	FALSE	TRUE	TRUE	TRUE	FALSE	TRUE	TRUE	TRUE	TRUE	TRUE	TRUE	FALSE	TRUE	TRUE	FALSE	TRUE	TRUE	FALSE	FALSE	FALSE	TRUE	TRUE	TRUE	Strongly agree	Agree	Strongly agree	Neutral	Strongly disagree	Neutral	Agree	Neutral	Disagree	Disagree	Agree	Agree	Strongly Agree
Agree	Female	18-20 years	Nursing	3rd year	KSU	Urban	living with own parents only	7+	0	15,000-19.999	TRUE	TRUE	TRUE	TRUE	TRUE	TRUE	TRUE	TRUE	TRUE	TRUE	TRUE	FALSE	TRUE	TRUE	FALSE	TRUE	FALSE	FALSE	TRUE	TRUE	FALSE	TRUE	TRUE	Agree	Strongly Agree	Disagree	Neutral	Agree	Agree	Strongly Agree	Agree	Agree	Disagree	Neutral	Agree	Strongly Agree
Agree	Male	21-23 years	Nursing	5th year	KSU	Urban	living with own parents only	7+	0	More than 25,000	TRUE	FALSE	TRUE	TRUE	FALSE	TRUE	FALSE	TRUE	TRUE	FALSE	TRUE	FALSE	TRUE	FALSE	FALSE	FALSE	FALSE	TRUE	TRUE	TRUE	TRUE	TRUE	TRUE	Neutral	Neutral	Neutral	Strongly Agree	Agree	Agree	Strongly Agree	Agree	Agree	Disagree	Neutral	Agree	Strongly Agree
Agree	Male	21-23 years	Medicine	5th year	KSU	Urban	living with own parents only	2020-04-06	1	More than 25,000	FALSE	TRUE	TRUE	TRUE	FALSE	TRUE	FALSE	TRUE	TRUE	TRUE	TRUE	FALSE	TRUE	FALSE	FALSE	FALSE	FALSE	FALSE	FALSE	FALSE	TRUE	TRUE	FALSE	Agree	Agree	Strongly agree	Disagree	Neutral	Strongly agree	Neutral	Strongly Agree	Strongly disagree	Strongly disagree	Disagree	Disagree	Agree
Agree	Female	18-20 years	Nursing	3rd year	KSU	Urban	living with own parents only	2020-04-06	0	10,000-14,999	TRUE	TRUE	TRUE	TRUE	TRUE	TRUE	TRUE	TRUE	TRUE	TRUE	TRUE	TRUE	TRUE	FALSE	FALSE	TRUE	TRUE	TRUE	FALSE	TRUE	FALSE	TRUE	FALSE	Neutral	Neutral	Agree	Agree	Strongly Agree	Neutral	Strongly Agree	Strongly Agree	Disagree	Strongly disagree	Agree	Strongly Agree	Strongly Agree
Agree	Female	21-23 years	Nursing	3rd year	KSU	Urban	living with one parent only	7+	0	Less then 5,000	TRUE	TRUE	TRUE	TRUE	TRUE	TRUE	FALSE	TRUE	FALSE	TRUE	TRUE	TRUE	TRUE	TRUE	TRUE	TRUE	FALSE	TRUE	TRUE	TRUE	FALSE	TRUE	FALSE	Strongly disagree	Agree	Neutral	Strongly Agree	Agree	Agree	Neutral	Agree	Agree	Neutral	Neutral	Agree	Strongly Agree
Agree	Female	21-23 years	Nursing	5th year	KSU	Urban	living with own parents only	7+	2	10,000-14,999	FALSE	TRUE	FALSE	TRUE	FALSE	TRUE	FALSE	TRUE	TRUE	TRUE	TRUE	FALSE	FALSE	TRUE	FALSE	FALSE	FALSE	TRUE	TRUE	FALSE	TRUE	TRUE	TRUE	Disagree	Disagree	Agree	Neutral	Disagree	Neutral	Agree	Neutral	Neutral	Neutral	Neutral	Neutral	Neutral
Agree	Male	21-23 years	Nursing	4th year	KSU	Urban	living with own parents only	7+	0	More than 25,000	TRUE	TRUE	FALSE	TRUE	TRUE	TRUE	FALSE	TRUE	TRUE	TRUE	TRUE	TRUE	TRUE	TRUE	FALSE	FALSE	TRUE	FALSE	TRUE	FALSE	TRUE	TRUE	TRUE	Strongly agree	Disagree	Strongly agree	Agree	Disagree	Agree	Neutral	Agree	Disagree	Agree	Neutral	Agree	Agree
Agree	Male	21-23 years	Medicine	5th year	KSU	Urban	living with own parents only	7+	1	5,000-9,999	TRUE	FALSE	FALSE	TRUE	TRUE	TRUE	FALSE	TRUE	FALSE	TRUE	TRUE	FALSE	TRUE	FALSE	FALSE	TRUE	TRUE	TRUE	TRUE	TRUE	FALSE	TRUE	FALSE	Strongly agree	Neutral	Strongly agree	Agree	Disagree	Neutral	Strongly Agree	Strongly Agree	Neutral	Neutral	Agree	Strongly Agree	Strongly Agree
Agree	Female	21-23 years	Nursing	2nd year	KSU	Urban	living with own parents only	7+	0	15,000-19.999	TRUE	FALSE	FALSE	TRUE	TRUE	FALSE	FALSE	TRUE	FALSE	TRUE	TRUE	FALSE	TRUE	FALSE	TRUE	FALSE	TRUE	TRUE	TRUE	FALSE	TRUE	TRUE	FALSE	Agree	Agree	Neutral	Disagree	Agree	Agree	Strongly Agree	Strongly disagree	Neutral	Agree	Neutral	Disagree	Strongly Agree
Agree	Male	21-23 years	Nursing	6th year	KSU	Urban	living with own parents only	7+	0	10,000-14,999	TRUE	TRUE	TRUE	TRUE	FALSE	TRUE	TRUE	TRUE	FALSE	TRUE	TRUE	FALSE	TRUE	FALSE	TRUE	FALSE	TRUE	TRUE	TRUE	FALSE	TRUE	TRUE	FALSE	Disagree	Agree	Agree	Agree	Neutral	Neutral	Neutral	Neutral	Agree	Neutral	Neutral	Neutral	Agree
Agree	Female	18-20 years	Nursing	5th year	KSU	Urban	living with both parents and grandparents	7+	1	5,000-9,999	TRUE	TRUE	FALSE	TRUE	TRUE	TRUE	TRUE	TRUE	TRUE	TRUE	TRUE	TRUE	TRUE	TRUE	TRUE	TRUE	TRUE	TRUE	TRUE	TRUE	TRUE	TRUE	TRUE	Strongly disagree	Agree	Agree	Agree	Agree	Agree	Agree	Agree	Agree	Agree	Agree	Agree	Agree
Agree	Female	18-20 years	Nursing	3rd year	KSU	Urban	living with own parents only	2020-04-06	0	10,000-14,999	TRUE	TRUE	TRUE	TRUE	TRUE	FALSE	FALSE	TRUE	TRUE	FALSE	FALSE	TRUE	TRUE	TRUE	FALSE	TRUE	FALSE	FALSE	FALSE	FALSE	TRUE	TRUE	FALSE	Agree	Neutral	Strongly agree	Strongly disagree	Strongly disagree	Strongly agree	Neutral	Neutral	Strongly agree	Strongly disagree	Strongly disagree	Disagree	Disagree
Agree	Female	21-23 years	Nursing	3rd year	KSU	Urban	living with own parents only	2020-04-06	0	Less then 5,000	FALSE	TRUE	FALSE	TRUE	FALSE	TRUE	TRUE	TRUE	TRUE	TRUE	TRUE	FALSE	FALSE	TRUE	TRUE	TRUE	TRUE	TRUE	TRUE	TRUE	TRUE	TRUE	TRUE	Agree	Disagree	Strongly agree	Neutral	Neutral	Strongly agree	Agree	Disagree	Disagree	Disagree	Disagree	Agree	Strongly Agree
Agree	Female	21-23 years	Nursing	3rd year	KSU	Urban	living with one parent only	2020-04-06	1	Less then 5,000	FALSE	TRUE	TRUE	TRUE	TRUE	TRUE	FALSE	TRUE	FALSE	FALSE	TRUE	FALSE	FALSE	FALSE	FALSE	TRUE	TRUE	FALSE	FALSE	FALSE	FALSE	TRUE	FALSE	Strongly agree	Neutral	Strongly disagree	Neutral	Neutral	Neutral	Neutral	Agree	Neutral	Disagree	Neutral	Agree	Neutral
Agree	Female	21-23 years	Nursing	4th year	KSU	Urban	living with own parents only	2020-04-06	2	5,000-9,999	TRUE	TRUE	FALSE	TRUE	TRUE	TRUE	TRUE	TRUE	FALSE	TRUE	TRUE	FALSE	TRUE	FALSE	FALSE	TRUE	FALSE	TRUE	FALSE	TRUE	FALSE	TRUE	TRUE	Neutral	Neutral	Strongly disagree	Neutral	Disagree	Strongly disagree	Disagree	Strongly disagree	Neutral	Agree	Disagree	Agree	Strongly disagree
Agree	Female	21-23 years	Nursing	5th year	KSU	Urban	living with one parent only	2020-04-06	0	5,000-9,999	FALSE	TRUE	FALSE	TRUE	FALSE	FALSE	FALSE	FALSE	FALSE	FALSE	FALSE	FALSE	TRUE	FALSE	FALSE	FALSE	TRUE	TRUE	FALSE	TRUE	FALSE	TRUE	FALSE	Neutral	Strongly disagree	Strongly agree	Neutral	Disagree	Agree	Neutral	Neutral	Neutral	Neutral	Neutral	Neutral	Neutral
Agree	Female	21-23 years	Nursing	4th year	KSU	Urban	living with one parent only	7+	0	5,000-9,999	FALSE	TRUE	FALSE	TRUE	TRUE	TRUE	FALSE	TRUE	FALSE	TRUE	TRUE	FALSE	TRUE	TRUE	TRUE	FALSE	FALSE	FALSE	FALSE	TRUE	FALSE	TRUE	FALSE	Agree	Neutral	Agree	Agree	Neutral	Agree	Agree	Neutral	Agree	Neutral	Neutral	Agree	Strongly Agree
Agree	Female	21-23 years	Nursing	3rd year	KSU	Urban	living with one parent only	2020-01-03	0	Less then 5,000	TRUE	TRUE	TRUE	TRUE	FALSE	TRUE	FALSE	FALSE	TRUE	TRUE	TRUE	FALSE	FALSE	TRUE	FALSE	FALSE	FALSE	TRUE	TRUE	FALSE	FALSE	TRUE	FALSE	Strongly agree	Strongly disagree	Strongly agree	Strongly disagree	Strongly disagree	Neutral	Neutral	Neutral	Strongly disagree	Strongly disagree	Agree	Disagree	Strongly Agree
Agree	Female	18-20 years	Nursing	3rd year	KSU	Urban	living with own parents only	7+	0	20,000-24,999	TRUE	TRUE	TRUE	TRUE	FALSE	FALSE	FALSE	TRUE	FALSE	FALSE	FALSE	TRUE	TRUE	FALSE	TRUE	FALSE	TRUE	TRUE	TRUE	TRUE	TRUE	TRUE	TRUE	Neutral	Disagree	Strongly agree	Agree	Neutral	Neutral	Disagree	Agree	Agree	Neutral	Agree	Agree	Strongly Agree
Agree	Female	18-20 years	Nursing	3rd year	KSU	Urban	living with own parents only	2020-04-06	0	10,000-14,999	TRUE	FALSE	TRUE	FALSE	TRUE	TRUE	TRUE	FALSE	FALSE	TRUE	TRUE	TRUE	TRUE	TRUE	TRUE	FALSE	TRUE	TRUE	TRUE	TRUE	TRUE	TRUE	TRUE	Agree	Strongly disagree	Strongly disagree	Disagree	Disagree	Neutral	Neutral	Agree	Strongly agree	Strongly disagree	Strongly disagree	Disagree	Neutral
Agree	Female	21-23 years	Nursing	5th year	KSU	Urban	living with own parents only	7+	0	15,000-19.999	FALSE	TRUE	TRUE	TRUE	TRUE	TRUE	TRUE	TRUE	TRUE	TRUE	TRUE	FALSE	FALSE	FALSE	FALSE	FALSE	TRUE	TRUE	FALSE	FALSE	FALSE	FALSE	TRUE	Neutral	Neutral	Neutral	Neutral	Neutral	Neutral	Neutral	Neutral	Neutral	Neutral	Neutral	Neutral	Neutral
Agree	Male	21-23 years	Nursing	3rd year	KSU	Urban	living with both parents and grandparents	7+	2	20,000-24,999	FALSE	TRUE	TRUE	TRUE	TRUE	TRUE	TRUE	TRUE	FALSE	TRUE	TRUE	FALSE	TRUE	TRUE	FALSE	TRUE	TRUE	TRUE	FALSE	TRUE	TRUE	TRUE	TRUE	Agree	Agree	Agree	Agree	Disagree	Neutral	Agree	Neutral	Agree	Neutral	Neutral	Agree	Disagree
Agree	Female	21-23 years	Nursing	3rd year	KSU	Urban	living with own parents only	7+	0	More than 25,000	FALSE	TRUE	TRUE	FALSE	FALSE	TRUE	TRUE	TRUE	TRUE	FALSE	FALSE	FALSE	FALSE	TRUE	FALSE	TRUE	TRUE	TRUE	FALSE	FALSE	FALSE	TRUE	TRUE	Agree	Disagree	Strongly disagree	Neutral	Disagree	Neutral	Disagree	Agree	Disagree	Neutral	Disagree	Neutral	Strongly Agree
Agree	Female	18-20 years	Nursing	3rd year	KSU	Urban	living with both parents and grandparents	7+	2	Less then 5,000	TRUE	FALSE	TRUE	TRUE	TRUE	FALSE	TRUE	TRUE	TRUE	TRUE	FALSE	FALSE	FALSE	FALSE	TRUE	FALSE	FALSE	TRUE	TRUE	TRUE	TRUE	FALSE	FALSE	Disagree	Strongly disagree	Neutral	Neutral	Neutral	Neutral	Strongly disagree	Disagree	Agree	Neutral	Disagree	Neutral	Disagree
Agree	Female	21-23 years	Nursing	3rd year	KSU	Urban	living with own parents only	2020-04-06	1	5,000-9,999	TRUE	TRUE	TRUE	TRUE	TRUE	TRUE	TRUE	TRUE	TRUE	TRUE	TRUE	TRUE	TRUE	TRUE	TRUE	TRUE	TRUE	TRUE	TRUE	TRUE	TRUE	TRUE	TRUE	Agree	Agree	Agree	Agree	Agree	Agree	Agree	Agree	Agree	Agree	Agree	Agree	Agree
Agree	Female	18-20 years	Nursing	3rd year	KSU	Urban	living with own parents only	2020-04-06	1	5,000-9,999	TRUE	TRUE	TRUE	TRUE	FALSE	TRUE	FALSE	TRUE	TRUE	FALSE	TRUE	FALSE	TRUE	FALSE	FALSE	TRUE	FALSE	TRUE	FALSE	TRUE	FALSE	TRUE	FALSE	Neutral	Disagree	Agree	Neutral	Disagree	Neutral	Neutral	Agree	Disagree	Strongly disagree	Disagree	Neutral	Agree
Agree	Female	18-20 years	Nursing	3rd year	KSU	Urban	living with one parent only	2020-04-06	1	10,000-14,999	FALSE	TRUE	TRUE	TRUE	FALSE	TRUE	TRUE	TRUE	FALSE	TRUE	TRUE	FALSE	TRUE	FALSE	TRUE	FALSE	TRUE	TRUE	TRUE	FALSE	TRUE	TRUE	TRUE	Agree	Agree	Agree	Disagree	Neutral	Agree	Disagree	Neutral	Strongly disagree	Agree	Strongly disagree	Neutral	Strongly disagree
Agree	Female	21-23 years	Nursing	3rd year	KSU	Urban	living with both parents and grandparents	7+	0	10,000-14,999	FALSE	FALSE	FALSE	FALSE	TRUE	TRUE	TRUE	FALSE	TRUE	FALSE	FALSE	FALSE	FALSE	FALSE	TRUE	TRUE	FALSE	TRUE	TRUE	TRUE	TRUE	FALSE	TRUE	Strongly agree	Neutral	Strongly agree	Strongly Agree	Agree	Agree	Neutral	Disagree	Neutral	Agree	Agree	Disagree	Disagree
Agree	Female	21-23 years	Nursing	3rd year	KSU	Urban	living with one parent only	2020-04-06	0	Less then 5,000	FALSE	FALSE	FALSE	TRUE	TRUE	TRUE	TRUE	TRUE	TRUE	TRUE	TRUE	TRUE	TRUE	TRUE	TRUE	FALSE	TRUE	FALSE	TRUE	TRUE	FALSE	TRUE	TRUE	Neutral	Strongly disagree	Strongly agree	Disagree	Disagree	Disagree	Strongly disagree	Neutral	Neutral	Neutral	Neutral	Agree	Strongly disagree
Agree	Female	24-26 years	Nursing	3rd year	KSU	Urban	living with own parents only	7+	1	More than 25,000	FALSE	TRUE	FALSE	TRUE	FALSE	TRUE	FALSE	FALSE	FALSE	TRUE	TRUE	FALSE	FALSE	FALSE	FALSE	FALSE	FALSE	TRUE	FALSE	FALSE	FALSE	TRUE	FALSE	Agree	Neutral	Neutral	Neutral	Neutral	Agree	Disagree	Agree	Disagree	Disagree	Disagree	Neutral	Agree
Agree	Female	18-20 years	Nursing	3rd year	KSU	Urban	living with own parents only	2020-04-06	1	More than 25,000	FALSE	TRUE	FALSE	TRUE	TRUE	TRUE	FALSE	TRUE	TRUE	TRUE	TRUE	FALSE	TRUE	FALSE	FALSE	TRUE	TRUE	TRUE	TRUE	TRUE	TRUE	FALSE	FALSE	Neutral	Agree	Strongly agree	Disagree	Disagree	Neutral	Neutral	Agree	Strongly disagree	Agree	Disagree	Disagree	Agree
Agree	Female	21-23 years	Nursing	3rd year	KSU	Urban	living with one parent only	4-6	0	5,000-9,999	FALSE	TRUE	TRUE	TRUE	TRUE	TRUE	TRUE	TRUE	TRUE	TRUE	TRUE	TRUE	TRUE	FALSE	FALSE	FALSE	FALSE	TRUE	TRUE	FALSE	FALSE	TRUE	FALSE	Neutral	Disagree	Strongly agree	Agree	Agree	Neutral	Agree	Strongly Agree	Agree	Disagree	Strongly agree	Strongly Agree	Strongly Agree
Agree	Male	24-26 years	Medicine	Internship	KSAUHS	Urban	living with own parents only	7+	1	10,000-14,999	FALSE	FALSE	TRUE	FALSE	FALSE	TRUE	TRUE	TRUE	FALSE	TRUE	TRUE	TRUE	TRUE	FALSE	FALSE	FALSE	TRUE	TRUE	TRUE	FALSE	FALSE	TRUE	FALSE	Neutral	Strongly Agree	Agree	Agree	Agree	Neutral	Strongly Agree	Neutral	Agree	Agree	Neutral	Agree	Neutral
Agree	Male	21-23 years	Medicine	Internship	KSAUHS	Urban	living with own parents only	4-6	1	10,000-14,999	TRUE	FALSE	FALSE	TRUE	FALSE	TRUE	FALSE	TRUE	TRUE	TRUE	TRUE	FALSE	TRUE	TRUE	FALSE	FALSE	TRUE	FALSE	FALSE	FALSE	FALSE	TRUE	FALSE	Agree	Disagree	Agree	Disagree	Neutral	Agree	Agree	Agree	Disagree	Strongly disagree	Agree	Disagree	Agree
Agree	Male	21-23 years	Medicine	Internship	KSAUHS	Rural	living with own parents only	4-6	0	More than 25,000	FALSE	FALSE	TRUE	TRUE	FALSE	TRUE	TRUE	FALSE	TRUE	TRUE	TRUE	FALSE	TRUE	FALSE	FALSE	FALSE	TRUE	TRUE	FALSE	FALSE	TRUE	TRUE	FALSE	Strongly agree	Neutral	Strongly agree	Strongly Agree	Disagree	Neutral	Agree	Disagree	Agree	Strongly disagree	Strongly agree	Strongly disagree	Strongly Agree
Agree	Male	27-29 years	Medicine	Internship	KSAUHS	Urban	living with own parents only	7+	2	15,000-19.999	FALSE	FALSE	FALSE	FALSE	FALSE	TRUE	TRUE	FALSE	TRUE	TRUE	TRUE	FALSE	FALSE	FALSE	FALSE	FALSE	FALSE	TRUE	FALSE	FALSE	TRUE	TRUE	FALSE	Neutral	Neutral	Agree	Neutral	Strongly disagree	Agree	Neutral	Neutral	Strongly disagree	Strongly disagree	Neutral	Neutral	Agree
Agree	Male	21-23 years	Medicine	Internship	KSAUHS	Urban	living with own parents only	4-6	1	15,000-19.999	FALSE	FALSE	FALSE	TRUE	FALSE	TRUE	FALSE	TRUE	FALSE	TRUE	TRUE	TRUE	TRUE	FALSE	FALSE	FALSE	TRUE	TRUE	FALSE	FALSE	FALSE	TRUE	TRUE	Strongly agree	Strongly disagree	Strongly agree	Agree	Disagree	Strongly agree	Agree	Strongly Agree	Neutral	Disagree	Strongly disagree	Neutral	Strongly Agree
Agree	Male	24-26 years	Medicine	Internship	KSAUHS	Urban	living with own parents only	4-6	0	More than 25,000	FALSE	TRUE	FALSE	FALSE	FALSE	TRUE	FALSE	TRUE	TRUE	FALSE	TRUE	FALSE	TRUE	FALSE	FALSE	FALSE	TRUE	TRUE	FALSE	TRUE	TRUE	TRUE	FALSE	Agree	Neutral	Strongly agree	Agree	Neutral	Neutral	Strongly Agree	Neutral	Neutral	Strongly disagree	Disagree	Neutral	Strongly Agree
Agree	Male	21-23 years	Medicine	4th year	KSAUHS	Urban	living with own parents only	4-6	0	More than 25,000	FALSE	TRUE	TRUE	TRUE	TRUE	TRUE	TRUE	TRUE	FALSE	TRUE	TRUE	TRUE	TRUE	FALSE	FALSE	FALSE	TRUE	FALSE	FALSE	FALSE	TRUE	TRUE	FALSE	Disagree	Neutral	Neutral	Neutral	Neutral	Disagree	Agree	Disagree	Agree	Neutral	Neutral	Neutral	Disagree
Agree	Male	21-23 years	Medicine	4th year	KSAUHS	Urban	living with own parents only	4-6	0	More than 25,000	FALSE	FALSE	TRUE	TRUE	FALSE	TRUE	TRUE	TRUE	FALSE	FALSE	TRUE	FALSE	FALSE	FALSE	FALSE	FALSE	TRUE	TRUE	FALSE	FALSE	FALSE	TRUE	FALSE	Strongly agree	Agree	Strongly agree	Neutral	Strongly disagree	Strongly agree	Agree	Neutral	Neutral	Disagree	Strongly disagree	Agree	Strongly Agree
Agree	Female	21-23 years	Medicine	Internship	KSAUHS	Urban	living with own parents only	7+	1	More than 25,000	FALSE	TRUE	FALSE	TRUE	FALSE	FALSE	TRUE	FALSE	TRUE	FALSE	FALSE	FALSE	FALSE	FALSE	FALSE	FALSE	TRUE	TRUE	FALSE	FALSE	TRUE	FALSE	FALSE	Agree	Strongly disagree	Neutral	Disagree	Strongly disagree	Neutral	Disagree	Neutral	Strongly disagree	Strongly disagree	Disagree	Strongly disagree	Strongly Agree
Agree	Female	21-23 years	Medicine	4th year	KSAUHS	Urban	living with own parents only	7+	0	20,000-24,999	FALSE	TRUE	TRUE	TRUE	FALSE	TRUE	TRUE	TRUE	FALSE	TRUE	TRUE	FALSE	TRUE	FALSE	TRUE	FALSE	TRUE	TRUE	FALSE	FALSE	FALSE	TRUE	TRUE	Strongly agree	Neutral	Agree	Disagree	Agree	Agree	Neutral	Neutral	Strongly disagree	Strongly disagree	Disagree	Agree	Strongly Agree
Agree	Female	21-23 years	Medicine	4th year	KSAUHS	Urban	living with own parents only	4-6	0	More than 25,000	FALSE	TRUE	TRUE	FALSE	TRUE	TRUE	FALSE	TRUE	FALSE	TRUE	TRUE	FALSE	TRUE	FALSE	FALSE	TRUE	TRUE	FALSE	TRUE	TRUE	FALSE	FALSE	TRUE	Neutral	Disagree	Strongly agree	Neutral	Neutral	Neutral	Agree	Neutral	Neutral	Disagree	Agree	Agree	Agree
Agree	Female	21-23 years	Medicine	5th year	KSAUHS	Urban	living with one parent only	4-6	0	10,000-14,999	TRUE	TRUE	TRUE	TRUE	TRUE	TRUE	TRUE	TRUE	TRUE	TRUE	TRUE	FALSE	TRUE	FALSE	FALSE	TRUE	FALSE	TRUE	FALSE	FALSE	FALSE	TRUE	TRUE	Agree	Neutral	Strongly agree	Agree	Neutral	Agree	Agree	Agree	Disagree	Strongly disagree	Strongly disagree	Neutral	Strongly Agree
Agree	Female	21-23 years	Medicine	3rd year	KSAUHS	Urban	living with both parents and grandparents	7+	1	More than 25,000	FALSE	TRUE	TRUE	TRUE	TRUE	TRUE	FALSE	FALSE	TRUE	TRUE	TRUE	TRUE	TRUE	TRUE	FALSE	TRUE	TRUE	TRUE	FALSE	FALSE	FALSE	TRUE	FALSE	Neutral	Disagree	Strongly agree	Disagree	Disagree	Agree	Agree	Neutral	Agree	Disagree	Neutral	Agree	Agree
Agree	Female	24-26 years	Medicine	4th year	KSAUHS	Urban	living with own parents only	7+	0	More than 25,000	FALSE	TRUE	TRUE	TRUE	FALSE	TRUE	TRUE	FALSE	TRUE	FALSE	TRUE	FALSE	TRUE	FALSE	FALSE	FALSE	TRUE	TRUE	FALSE	FALSE	FALSE	TRUE	TRUE	Agree	Disagree	Strongly agree	Neutral	Agree	Neutral	Neutral	Strongly Agree	Strongly disagree	Disagree	Neutral	Disagree	Strongly Agree
Agree	Female	21-23 years	Medicine	Internship	KSAUHS	Urban	living with own parents only	7+	0	More than 25,000	FALSE	TRUE	TRUE	TRUE	TRUE	TRUE	TRUE	TRUE	TRUE	TRUE	TRUE	FALSE	FALSE	FALSE	FALSE	FALSE	FALSE	TRUE	FALSE	FALSE	TRUE	TRUE	TRUE	Agree	Neutral	Disagree	Agree	Neutral	Neutral	Agree	Disagree	Disagree	Agree	Agree	Neutral	Strongly disagree
Agree	Female	21-23 years	Medicine	4th year	KSAUHS	Urban	living with own parents only	4-6	0	More than 25,000	TRUE	TRUE	TRUE	TRUE	FALSE	TRUE	FALSE	TRUE	TRUE	TRUE	FALSE	TRUE	FALSE	FALSE	FALSE	FALSE	FALSE	FALSE	FALSE	FALSE	FALSE	TRUE	FALSE	Strongly disagree	Neutral	Strongly disagree	Neutral	Neutral	Strongly disagree	Agree	Strongly Agree	Disagree	Strongly disagree	Disagree	Disagree	Strongly Agree
Agree	Male	21-23 years	Medicine	3rd year	Qassim University	Urban	living with own parents only	7+	0	15,000-19.999	FALSE	TRUE	FALSE	TRUE	FALSE	TRUE	TRUE	TRUE	TRUE	TRUE	TRUE	FALSE	TRUE	TRUE	FALSE	FALSE	TRUE	FALSE	TRUE	FALSE	FALSE	TRUE	FALSE	Neutral	Neutral	Agree	Neutral	Agree	Disagree	Neutral	Neutral	Neutral	Disagree	Disagree	Disagree	Neutral
Agree	Female	24-26 years	Medicine	Internship	KSAUHS	Urban	living with own parents only	4-6	0	More than 25,000	FALSE	TRUE	FALSE	FALSE	FALSE	TRUE	FALSE	TRUE	FALSE	TRUE	TRUE	TRUE	TRUE	FALSE	FALSE	FALSE	FALSE	TRUE	TRUE	FALSE	FALSE	TRUE	FALSE	Agree	Disagree	Strongly agree	Strongly disagree	Disagree	Agree	Agree	Strongly Agree	Strongly disagree	Disagree	Strongly disagree	Strongly disagree	Strongly Agree
Agree	Male	24-26 years	Medicine	Internship	KSAUHS	Urban	living with own parents only	4-6	0	20,000-24,999	TRUE	TRUE	TRUE	TRUE	TRUE	TRUE	TRUE	TRUE	TRUE	FALSE	TRUE	FALSE	TRUE	TRUE	FALSE	TRUE	TRUE	TRUE	TRUE	FALSE	FALSE	TRUE	FALSE	Disagree	Strongly Agree	Strongly agree	Strongly Agree	Strongly Agree	Agree	Strongly Agree	Agree	Agree	Agree	Strongly agree	Agree	Agree
Agree	Male	24-26 years	Medicine	Internship	KSAUHS	Urban	living with own parents only	4-6	0	20,000-24,999	FALSE	TRUE	FALSE	TRUE	TRUE	FALSE	TRUE	TRUE	TRUE	FALSE	TRUE	FALSE	TRUE	FALSE	FALSE	FALSE	FALSE	TRUE	FALSE	TRUE	TRUE	TRUE	FALSE	Agree	Neutral	Strongly agree	Disagree	Disagree	Strongly agree	Agree	Agree	Strongly disagree	Strongly disagree	Disagree	Disagree	Strongly Agree
Agree	Male	24-26 years	Medicine	Internship	KSAUHS	Urban	living with own parents only	7+	0	More than 25,000	FALSE	FALSE	TRUE	FALSE	FALSE	TRUE	FALSE	TRUE	TRUE	TRUE	TRUE	FALSE	FALSE	FALSE	FALSE	FALSE	FALSE	TRUE	TRUE	FALSE	FALSE	TRUE	FALSE	Agree	Agree	Disagree	Neutral	Agree	Strongly agree	Neutral	Agree	Disagree	Disagree	Neutral	Disagree	Strongly Agree
Agree	Male	24-26 years	Medicine	Internship	KSAUHS	Urban	living with own parents only	7+	0	More than 25,000	FALSE	FALSE	FALSE	FALSE	FALSE	TRUE	FALSE	TRUE	TRUE	TRUE	TRUE	FALSE	TRUE	FALSE	FALSE	FALSE	TRUE	TRUE	FALSE	FALSE	FALSE	TRUE	FALSE	Strongly agree	Neutral	Strongly agree	Neutral	Disagree	Neutral	Agree	Strongly disagree	Disagree	Strongly disagree	Strongly disagree	Neutral	Strongly Agree
Agree	Male	21-23 years	Medicine	4th year	Qassim University	Urban	living with own parents only	4-6	0	20,000-24,999	FALSE	FALSE	TRUE	TRUE	FALSE	FALSE	TRUE	TRUE	TRUE	TRUE	TRUE	TRUE	TRUE	FALSE	TRUE	TRUE	TRUE	TRUE	FALSE	FALSE	FALSE	TRUE	TRUE	Agree	Agree	Agree	Agree	Disagree	Disagree	Agree	Agree	Agree	Strongly disagree	Neutral	Agree	Strongly Agree
Agree	Female	21-23 years	Medicine	3rd year	Qassim University	Urban	living with own parents only	7+	0	5,000-9,999	FALSE	TRUE	FALSE	TRUE	TRUE	TRUE	TRUE	FALSE	TRUE	FALSE	TRUE	TRUE	TRUE	FALSE	TRUE	FALSE	TRUE	TRUE	FALSE	FALSE	TRUE	TRUE	TRUE	Agree	Disagree	Agree	Agree	Disagree	Agree	Disagree	Strongly Agree	Strongly disagree	Strongly disagree	Disagree	Neutral	Strongly Agree
Agree	Female	24-26 years	Medicine	Internship	Qassim University	Urban	living with own parents only	7+	0	15,000-19.999	FALSE	FALSE	FALSE	TRUE	FALSE	TRUE	FALSE	FALSE	TRUE	TRUE	TRUE	TRUE	TRUE	TRUE	TRUE	FALSE	TRUE	FALSE	TRUE	FALSE	TRUE	TRUE	FALSE	Neutral	Disagree	Strongly agree	Agree	Disagree	Agree	Agree	Agree	Disagree	Disagree	Agree	Agree	Strongly Agree
Agree	Male	24-26 years	Medicine	Internship	Qassim University	Urban	living with one parent only	4-6	0	More than 25,000	FALSE	TRUE	TRUE	TRUE	FALSE	TRUE	TRUE	TRUE	TRUE	TRUE	TRUE	FALSE	TRUE	TRUE	TRUE	FALSE	TRUE	FALSE	FALSE	FALSE	TRUE	TRUE	FALSE	Agree	Disagree	Agree	Agree	Disagree	Agree	Agree	Disagree	Disagree	Disagree	Neutral	Agree	Agree
Agree	Female	21-23 years	Medicine	5th year	Qassim University	Urban	living with one parent only	4-6	0	5,000-9,999	FALSE	FALSE	TRUE	TRUE	TRUE	TRUE	TRUE	TRUE	FALSE	TRUE	TRUE	FALSE	TRUE	FALSE	FALSE	TRUE	FALSE	FALSE	TRUE	TRUE	FALSE	TRUE	FALSE	Agree	Neutral	Strongly agree	Agree	Agree	Strongly agree	Agree	Agree	Disagree	Disagree	Neutral	Agree	Agree
Agree	Female	21-23 years	Medicine	4th year	Qassim University	Urban	living with own parents only	4-6	0	10,000-14,999	FALSE	FALSE	TRUE	TRUE	FALSE	TRUE	FALSE	FALSE	FALSE	TRUE	TRUE	FALSE	TRUE	FALSE	FALSE	FALSE	FALSE	FALSE	FALSE	FALSE	FALSE	TRUE	FALSE	Agree	Disagree	Neutral	Agree	Neutral	Agree	Agree	Disagree	Neutral	Strongly disagree	Strongly disagree	Disagree	Strongly Agree
Agree	Male	21-23 years	Medicine	5th year	KSAUHS	Urban	living with own parents only	4-6	2	More than 25,000	TRUE	TRUE	TRUE	TRUE	TRUE	TRUE	TRUE	TRUE	TRUE	TRUE	TRUE	TRUE	TRUE	TRUE	TRUE	TRUE	TRUE	TRUE	TRUE	TRUE	TRUE	TRUE	TRUE	Strongly disagree	Strongly disagree	Strongly disagree	Strongly disagree	Strongly disagree	Strongly disagree	Strongly disagree	Strongly disagree	Strongly disagree	Strongly disagree	Strongly disagree	Strongly disagree	Strongly disagree
Agree	Male	24-26 years	Medicine	Internship	Qassim University	Urban	living with own parents only	7+	0	15,000-19.999	FALSE	TRUE	FALSE	TRUE	FALSE	TRUE	FALSE	TRUE	FALSE	TRUE	TRUE	TRUE	TRUE	FALSE	TRUE	FALSE	FALSE	TRUE	FALSE	FALSE	FALSE	TRUE	FALSE	Strongly agree	Agree	Neutral	Neutral	Disagree	Neutral	Agree	Agree	Strongly agree	Disagree	Disagree	Strongly disagree	Strongly Agree
Agree	Male	21-23 years	Medicine	5th year	KSAUHS	Urban	living with own parents only	4-6	0	5,000-9,999	FALSE	TRUE	TRUE	TRUE	FALSE	TRUE	FALSE	TRUE	TRUE	TRUE	TRUE	TRUE	TRUE	TRUE	FALSE	TRUE	FALSE	TRUE	TRUE	FALSE	FALSE	TRUE	FALSE	Agree	Strongly Agree	Strongly agree	Strongly Agree	Strongly Agree	Strongly agree	Agree	Strongly Agree	Neutral	Strongly disagree	Strongly agree	Neutral	Strongly Agree
Agree	Male	24-26 years	Medicine	Internship	KSAUHS	Urban	living with own parents only	4-6	0	More than 25,000	FALSE	TRUE	TRUE	TRUE	FALSE	TRUE	TRUE	TRUE	TRUE	FALSE	TRUE	FALSE	TRUE	FALSE	FALSE	FALSE	TRUE	TRUE	FALSE	FALSE	FALSE	TRUE	FALSE	Agree	Neutral	Strongly agree	Disagree	Agree	Agree	Agree	Neutral	Strongly disagree	Disagree	Disagree	Neutral	Strongly Agree
Agree	Male	21-23 years	Medicine	6th year	KSAUHS	Urban	living with own parents only	4-6	0	More than 25,000	FALSE	FALSE	TRUE	TRUE	FALSE	TRUE	FALSE	TRUE	TRUE	FALSE	FALSE	FALSE	TRUE	FALSE	FALSE	FALSE	FALSE	TRUE	TRUE	FALSE	TRUE	TRUE	FALSE	Strongly agree	Neutral	Neutral	Strongly disagree	Neutral	Agree	Agree	Disagree	Strongly disagree	Strongly disagree	Strongly disagree	Strongly disagree	Strongly Agree
Agree	Male	24-26 years	Medicine	Internship	KSAUHS	Urban	living with own parents only	7+	0	More than 25,000	FALSE	FALSE	TRUE	TRUE	FALSE	TRUE	TRUE	TRUE	FALSE	TRUE	TRUE	FALSE	TRUE	FALSE	FALSE	FALSE	TRUE	TRUE	TRUE	TRUE	FALSE	TRUE	FALSE	Agree	Neutral	Strongly agree	Neutral	Neutral	Strongly agree	Strongly Agree	Strongly Agree	Disagree	Strongly disagree	Agree	Agree	Strongly Agree
Agree	Male	21-23 years	Medicine	4th year	KSAUHS	Urban	living with own parents only	4-6	0	15,000-19.999	TRUE	TRUE	TRUE	TRUE	FALSE	TRUE	FALSE	FALSE	FALSE	TRUE	TRUE	FALSE	TRUE	FALSE	TRUE	TRUE	FALSE	TRUE	TRUE	FALSE	TRUE	TRUE	FALSE	Strongly agree	Neutral	Strongly agree	Agree	Agree	Agree	Agree	Agree	Strongly disagree	Agree	Disagree	Agree	Agree
Agree	Male	21-23 years	Medicine	4th year	KSAUHS	Urban	living with own parents only	7+	2	10,000-14,999	FALSE	TRUE	FALSE	TRUE	FALSE	TRUE	TRUE	TRUE	TRUE	TRUE	TRUE	FALSE	TRUE	FALSE	FALSE	FALSE	FALSE	TRUE	FALSE	FALSE	FALSE	TRUE	FALSE	Agree	Agree	Agree	Neutral	Agree	Neutral	Neutral	Neutral	Agree	Strongly disagree	Disagree	Agree	Strongly Agree
Agree	Male	21-23 years	Medicine	Internship	KSAUHS	Urban	living with own parents only	4-6	0	15,000-19.999	FALSE	TRUE	FALSE	FALSE	FALSE	TRUE	FALSE	FALSE	TRUE	FALSE	TRUE	FALSE	TRUE	FALSE	FALSE	FALSE	FALSE	TRUE	TRUE	FALSE	TRUE	TRUE	FALSE	Agree	Disagree	Strongly agree	Disagree	Neutral	Agree	Agree	Agree	Strongly disagree	Disagree	Neutral	Neutral	Strongly Agree
Agree	Male	21-23 years	Medicine	4th year	KSAUHS	Urban	living with own parents only	7+	0	More than 25,000	FALSE	FALSE	FALSE	FALSE	FALSE	TRUE	FALSE	TRUE	TRUE	TRUE	TRUE	TRUE	TRUE	FALSE	TRUE	TRUE	FALSE	TRUE	TRUE	FALSE	FALSE	TRUE	TRUE	Agree	Disagree	Agree	Neutral	Agree	Neutral	Agree	Agree	Disagree	Disagree	Disagree	Strongly Agree	Agree
Agree	Male	24-26 years	Medicine	Internship	KSAUHS	Urban	living with own parents only	4-6	0	15,000-19.999	TRUE	TRUE	TRUE	TRUE	TRUE	TRUE	FALSE	TRUE	FALSE	TRUE	TRUE	FALSE	TRUE	FALSE	FALSE	FALSE	FALSE	FALSE	TRUE	TRUE	FALSE	TRUE	FALSE	Agree	Strongly Agree	Strongly agree	Agree	Agree	Disagree	Strongly Agree	Agree	Disagree	Disagree	Agree	Agree	Agree
Agree	Male	21-23 years	Medicine	5th year	KSAUHS	Urban	living with own parents only	7+	0	More than 25,000	FALSE	TRUE	FALSE	TRUE	FALSE	TRUE	FALSE	FALSE	TRUE	FALSE	TRUE	FALSE	TRUE	TRUE	FALSE	FALSE	FALSE	TRUE	TRUE	FALSE	FALSE	TRUE	FALSE	Agree	Agree	Agree	Agree	Disagree	Neutral	Strongly Agree	Disagree	Strongly disagree	Strongly disagree	Disagree	Neutral	Neutral
Agree	Female	24-26 years	Medicine	3rd year	Qassim University	Rural	living with own parents only	4-6	1	5,000-9,999	FALSE	FALSE	TRUE	TRUE	FALSE	TRUE	TRUE	TRUE	FALSE	TRUE	FALSE	FALSE	TRUE	FALSE	FALSE	TRUE	FALSE	FALSE	FALSE	FALSE	TRUE	TRUE	TRUE	Neutral	Disagree	Agree	Disagree	Disagree	Agree	Neutral	Agree	Neutral	Disagree	Disagree	Neutral	Strongly Agree
Agree	Male	21-23 years	Medicine	5th year	KSAUHS	Urban	living with both parents and grandparents	4-6	0	20,000-24,999	FALSE	TRUE	FALSE	TRUE	FALSE	TRUE	FALSE	FALSE	TRUE	TRUE	FALSE	FALSE	TRUE	FALSE	FALSE	FALSE	FALSE	TRUE	FALSE	FALSE	FALSE	TRUE	FALSE	Agree	Neutral	Agree	Neutral	Disagree	Agree	Disagree	Agree	Disagree	Disagree	Neutral	Agree	Strongly Agree
Agree	Male	18-20 years	Medicine	4th year	KSAUHS	Urban	living with own parents only	7+	0	15,000-19.999	FALSE	FALSE	FALSE	FALSE	FALSE	TRUE	TRUE	FALSE	TRUE	FALSE	TRUE	FALSE	TRUE	FALSE	FALSE	FALSE	FALSE	TRUE	FALSE	FALSE	FALSE	TRUE	FALSE	Agree	Neutral	Agree	Strongly disagree	Agree	Agree	Neutral	Neutral	Strongly disagree	Strongly disagree	Strongly disagree	Strongly disagree	Agree
Agree	Male	21-23 years	Medicine	5th year	KSAUHS	Urban	living with own parents only	4-6	0	More than 25,000	FALSE	TRUE	TRUE	FALSE	FALSE	TRUE	TRUE	FALSE	FALSE	TRUE	TRUE	FALSE	TRUE	FALSE	FALSE	TRUE	TRUE	TRUE	FALSE	FALSE	FALSE	TRUE	FALSE	Agree	Neutral	Strongly agree	Neutral	Agree	Agree	Neutral	Agree	Disagree	Disagree	Neutral	Agree	Strongly Agree
Agree	Male	24-26 years	Medicine	Internship	KSAUHS	Rural	living with own parents only	7+	0	More than 25,000	FALSE	FALSE	TRUE	TRUE	FALSE	TRUE	FALSE	FALSE	TRUE	TRUE	TRUE	FALSE	TRUE	FALSE	FALSE	TRUE	FALSE	FALSE	FALSE	FALSE	FALSE	TRUE	FALSE	Disagree	Agree	Agree	Agree	Disagree	Neutral	Neutral	Neutral	Disagree	Strongly disagree	Disagree	Neutral	Agree
Agree	Male	21-23 years	Medicine	4th year	KSAUHS	Urban	living with both parents and grandparents	4-6	1	More than 25,000	TRUE	TRUE	TRUE	TRUE	TRUE	TRUE	TRUE	TRUE	FALSE	TRUE	TRUE	TRUE	TRUE	TRUE	TRUE	FALSE	TRUE	FALSE	FALSE	FALSE	FALSE	TRUE	TRUE	Agree	Neutral	Agree	Neutral	Neutral	Strongly agree	Agree	Agree	Agree	Disagree	Disagree	Agree	Strongly Agree
Agree	Male	18-20 years	Medicine	4th year	KSAUHS	Urban	living with own parents only	4-6	0	More than 25,000	FALSE	TRUE	FALSE	TRUE	TRUE	TRUE	TRUE	TRUE	FALSE	TRUE	TRUE	FALSE	TRUE	FALSE	FALSE	FALSE	TRUE	TRUE	FALSE	TRUE	FALSE	TRUE	FALSE	Neutral	Neutral	Neutral	Neutral	Neutral	Neutral	Neutral	Neutral	Neutral	Neutral	Neutral	Neutral	Agree
Agree	Male	21-23 years	Medicine	6th year	KSAUHS	Urban	living with own parents only	7+	0	Less then 5,000	FALSE	TRUE	TRUE	TRUE	FALSE	TRUE	FALSE	TRUE	TRUE	TRUE	TRUE	FALSE	TRUE	FALSE	TRUE	FALSE	FALSE	TRUE	FALSE	FALSE	TRUE	TRUE	FALSE	Strongly agree	Disagree	Strongly agree	Strongly Agree	Disagree	Agree	Disagree	Strongly Agree	Neutral	Disagree	Strongly disagree	Agree	Strongly Agree
Agree	Male	18-20 years	Medicine	3rd year	KSAUHS	Urban	living with own parents only	4-6	0	20,000-24,999	FALSE	TRUE	TRUE	TRUE	FALSE	TRUE	FALSE	TRUE	TRUE	TRUE	TRUE	FALSE	TRUE	FALSE	FALSE	TRUE	FALSE	FALSE	TRUE	TRUE	FALSE	TRUE	FALSE	Agree	Neutral	Strongly agree	Strongly disagree	Disagree	Neutral	Neutral	Neutral	Disagree	Strongly disagree	Neutral	Disagree	Agree
Agree	Male	21-23 years	Medicine	6th year	KSAUHS	Urban	living with own parents only	4-6	0	More than 25,000	FALSE	TRUE	FALSE	TRUE	FALSE	TRUE	TRUE	FALSE	TRUE	TRUE	FALSE	FALSE	TRUE	FALSE	TRUE	FALSE	FALSE	FALSE	FALSE	FALSE	FALSE	TRUE	FALSE	Agree	Neutral	Agree	Agree	Neutral	Agree	Disagree	Neutral	Strongly disagree	Strongly disagree	Neutral	Agree	Strongly Agree
Agree	Female	24-26 years	Medicine	6th year	Qassim University	Urban	living with one parent only	4-6	0	15,000-19.999	FALSE	TRUE	FALSE	TRUE	FALSE	TRUE	TRUE	TRUE	TRUE	TRUE	TRUE	FALSE	TRUE	FALSE	FALSE	TRUE	FALSE	TRUE	TRUE	FALSE	FALSE	TRUE	FALSE	Neutral	Neutral	Strongly agree	Strongly disagree	Neutral	Neutral	Disagree	Neutral	Disagree	Strongly disagree	Strongly disagree	Neutral	Strongly Agree
Agree	Male	21-23 years	Medicine	5th year	KSAUHS	Urban	living with own parents only	4-6	0	20,000-24,999	TRUE	TRUE	TRUE	TRUE	FALSE	TRUE	TRUE	TRUE	TRUE	TRUE	TRUE	FALSE	TRUE	FALSE	FALSE	FALSE	TRUE	TRUE	FALSE	FALSE	TRUE	TRUE	TRUE	Agree	Agree	Strongly agree	Disagree	Neutral	Neutral	Agree	Agree	Agree	Disagree	Neutral	Neutral	Agree
Agree	Female	24-26 years	Medicine	Internship	Qassim University	Urban	living with own parents only	7+	0	More than 25,000	TRUE	FALSE	FALSE	FALSE	TRUE	TRUE	TRUE	FALSE	FALSE	FALSE	FALSE	FALSE	FALSE	TRUE	TRUE	FALSE	TRUE	TRUE	TRUE	TRUE	FALSE	FALSE	FALSE	Neutral	Neutral	Disagree	Strongly Agree	Disagree	Neutral	Neutral	Neutral	Neutral	Neutral	Disagree	Neutral	Neutral
Agree	Female	21-23 years	Medicine	3rd year	Qassim University	Urban	living with own parents only	4-6	0	20,000-24,999	TRUE	TRUE	FALSE	TRUE	TRUE	TRUE	TRUE	TRUE	FALSE	TRUE	TRUE	TRUE	FALSE	TRUE	TRUE	TRUE	TRUE	TRUE	FALSE	TRUE	FALSE	TRUE	FALSE	Agree	Neutral	Strongly agree	Neutral	Agree	Neutral	Neutral	Agree	Neutral	Disagree	Neutral	Agree	Strongly Agree
Agree	Male	18-20 years	Medicine	3rd year	Qassim University	Urban	living with own parents only	4-6	1	5,000-9,999	FALSE	TRUE	TRUE	FALSE	FALSE	TRUE	TRUE	TRUE	TRUE	TRUE	TRUE	FALSE	TRUE	FALSE	FALSE	TRUE	TRUE	TRUE	TRUE	FALSE	TRUE	TRUE	TRUE	Strongly agree	Neutral	Agree	Neutral	Disagree	Neutral	Agree	Agree	Disagree	Strongly disagree	Neutral	Neutral	Strongly Agree
Agree	Female	21-23 years	Medicine	4th year	KSAUHS	Urban	living with own parents only	4-6	1	10,000-14,999	FALSE	TRUE	TRUE	FALSE	FALSE	TRUE	TRUE	FALSE	TRUE	TRUE	TRUE	FALSE	FALSE	FALSE	FALSE	FALSE	TRUE	TRUE	TRUE	FALSE	FALSE	TRUE	FALSE	Strongly disagree	Disagree	Agree	Neutral	Disagree	Strongly agree	Neutral	Neutral	Disagree	Agree	Neutral	Strongly Agree	Strongly Agree
Agree	Male	21-23 years	Medicine	3rd year	Qassim University	Urban	living with own parents only	7+	0	More than 25,000	FALSE	TRUE	TRUE	TRUE	FALSE	TRUE	FALSE	TRUE	TRUE	TRUE	TRUE	FALSE	TRUE	FALSE	TRUE	FALSE	TRUE	TRUE	FALSE	FALSE	TRUE	TRUE	FALSE	Strongly agree	Agree	Agree	Disagree	Disagree	Neutral	Neutral	Agree	Neutral	Neutral	Neutral	Neutral	Strongly Agree
Agree	Male	21-23 years	Medicine	5th year	Qassim University	Urban	living with own parents only	4-6	0	More than 25,000	TRUE	FALSE	TRUE	FALSE	FALSE	TRUE	TRUE	TRUE	TRUE	TRUE	TRUE	FALSE	TRUE	FALSE	FALSE	FALSE	TRUE	TRUE	FALSE	TRUE	TRUE	TRUE	TRUE	Neutral	Strongly Agree	Agree	Neutral	Neutral	Disagree	Agree	Agree	Agree	Neutral	Neutral	Neutral	Strongly Agree
Agree	Female	21-23 years	Medicine	4th year	Qassim University	Urban	living with own parents only	7+	0	15,000-19.999	FALSE	FALSE	TRUE	TRUE	TRUE	TRUE	TRUE	TRUE	TRUE	TRUE	TRUE	FALSE	FALSE	TRUE	TRUE	FALSE	TRUE	TRUE	FALSE	TRUE	TRUE	TRUE	FALSE	Agree	Neutral	Strongly agree	Agree	Disagree	Agree	Disagree	Neutral	Strongly disagree	Strongly disagree	Disagree	Strongly disagree	Strongly Agree
Agree	Male	21-23 years	Medicine	Internship	Qassim University	Urban	living with both parents and grandparents	4-6	0	20,000-24,999	FALSE	FALSE	TRUE	FALSE	FALSE	TRUE	TRUE	TRUE	TRUE	TRUE	TRUE	FALSE	TRUE	FALSE	FALSE	FALSE	FALSE	FALSE	FALSE	FALSE	FALSE	TRUE	FALSE	Disagree	Strongly Agree	Strongly disagree	Neutral	Neutral	Neutral	Strongly Agree	Disagree	Strongly disagree	Neutral	Disagree	Neutral	Agree
Agree	Male	21-23 years	Medicine	6th year	Qassim University	Urban	living with own parents only	7+	1	5,000-9,999	TRUE	TRUE	FALSE	TRUE	TRUE	TRUE	FALSE	TRUE	FALSE	TRUE	TRUE	FALSE	TRUE	TRUE	FALSE	FALSE	TRUE	TRUE	FALSE	FALSE	FALSE	TRUE	FALSE	Disagree	Agree	Neutral	Agree	Agree	Neutral	Disagree	Agree	Disagree	Agree	Neutral	Agree	Agree
Agree	Male	21-23 years	Medicine	3rd year	Qassim University	Rural	living with own parents only	4-6	0	15,000-19.999	FALSE	TRUE	TRUE	TRUE	FALSE	TRUE	TRUE	FALSE	TRUE	FALSE	TRUE	TRUE	TRUE	TRUE	FALSE	FALSE	TRUE	TRUE	TRUE	FALSE	FALSE	TRUE	TRUE	Agree	Disagree	Agree	Neutral	Disagree	Strongly agree	Agree	Neutral	Strongly disagree	Disagree	Neutral	Disagree	Strongly Agree
Agree	Male	21-23 years	Medicine	3rd year	Qassim University	Urban	living with grandparents only	1-3	1	5,000-9,999	TRUE	TRUE	TRUE	TRUE	TRUE	TRUE	FALSE	TRUE	FALSE	TRUE	TRUE	TRUE	TRUE	FALSE	TRUE	TRUE	FALSE	TRUE	FALSE	FALSE	FALSE	TRUE	FALSE	Neutral	Disagree	Strongly agree	Neutral	Agree	Agree	Agree	Agree	Agree	Disagree	Disagree	Agree	Strongly Agree
Agree	Male	21-23 years	Medicine	5th year	Qassim University	Urban	living with one parent only	4-6	1	Less then 5,000	FALSE	FALSE	TRUE	TRUE	TRUE	TRUE	TRUE	FALSE	TRUE	TRUE	TRUE	FALSE	TRUE	FALSE	FALSE	TRUE	TRUE	TRUE	FALSE	FALSE	FALSE	TRUE	TRUE	Strongly agree	Disagree	Strongly agree	Neutral	Disagree	Neutral	Neutral	Strongly Agree	Strongly disagree	Strongly disagree	Disagree	Neutral	Agree
Agree	Male	21-23 years	Medicine	4th year	Qassim University	Rural	living with one parent only	4-6	0	5,000-9,999	FALSE	TRUE	TRUE	TRUE	FALSE	TRUE	FALSE	TRUE	TRUE	TRUE	TRUE	FALSE	TRUE	FALSE	FALSE	TRUE	FALSE	TRUE	TRUE	TRUE	TRUE	TRUE	FALSE	Neutral	Neutral	Agree	Neutral	Agree	Disagree	Agree	Agree	Disagree	Neutral	Neutral	Agree	Agree
Agree	Female	21-23 years	Medicine	3rd year	Qassim University	Urban	living with own parents only	1-3	2	10,000-14,999	TRUE	FALSE	TRUE	TRUE	TRUE	TRUE	FALSE	FALSE	TRUE	TRUE	TRUE	FALSE	TRUE	FALSE	FALSE	FALSE	FALSE	TRUE	FALSE	FALSE	TRUE	TRUE	FALSE	Disagree	Disagree	Neutral	Neutral	Agree	Agree	Neutral	Neutral	Disagree	Disagree	Disagree	Agree	Agree
Agree	Male	24-26 years	Medicine	Internship	Qassim University	Urban	living with one parent only	4-6	1	Less then 5,000	FALSE	FALSE	FALSE	TRUE	TRUE	TRUE	FALSE	TRUE	FALSE	TRUE	FALSE	FALSE	TRUE	FALSE	FALSE	FALSE	FALSE	FALSE	FALSE	FALSE	TRUE	TRUE	FALSE	Strongly agree	Neutral	Strongly agree	Strongly disagree	Disagree	Agree	Neutral	Strongly Agree	Neutral	Strongly disagree	Disagree	Agree	Agree
Agree	Female	21-23 years	Medicine	3rd year	Qassim University	Rural	living with own parents only	4-6	0	5,000-9,999	FALSE	TRUE	TRUE	TRUE	TRUE	TRUE	TRUE	TRUE	FALSE	TRUE	TRUE	FALSE	TRUE	FALSE	FALSE	FALSE	FALSE	TRUE	FALSE	FALSE	FALSE	TRUE	FALSE	Agree	Neutral	Agree	Neutral	Disagree	Agree	Agree	Agree	Neutral	Neutral	Neutral	Neutral	Agree
Agree	Male	21-23 years	Medicine	3rd year	Qassim University	Urban	living with own parents only	7+	0	More than 25,000	TRUE	TRUE	TRUE	TRUE	TRUE	TRUE	TRUE	TRUE	TRUE	TRUE	TRUE	FALSE	TRUE	FALSE	FALSE	FALSE	TRUE	TRUE	TRUE	FALSE	TRUE	TRUE	FALSE	Agree	Agree	Strongly agree	Agree	Agree	Agree	Neutral	Agree	Neutral	Neutral	Agree	Agree	Strongly Agree
Agree	Male	18-20 years	Medicine	3rd year	Qassim University	Urban	living with own parents only	4-6	0	15,000-19.999	FALSE	TRUE	FALSE	TRUE	TRUE	TRUE	FALSE	TRUE	FALSE	TRUE	TRUE	FALSE	TRUE	FALSE	FALSE	TRUE	FALSE	TRUE	FALSE	FALSE	FALSE	TRUE	FALSE	Agree	Neutral	Agree	Neutral	Disagree	Neutral	Neutral	Neutral	Disagree	Disagree	Neutral	Neutral	Strongly Agree
Agree	Female	21-23 years	Medicine	3rd year	Qassim University	Urban	living alone	1-3	0	20,000-24,999	TRUE	TRUE	TRUE	TRUE	FALSE	TRUE	TRUE	TRUE	FALSE	TRUE	TRUE	FALSE	TRUE	TRUE	FALSE	FALSE	FALSE	FALSE	TRUE	FALSE	TRUE	TRUE	TRUE	Neutral	Disagree	Strongly agree	Strongly Agree	Strongly Agree	Strongly agree	Neutral	Strongly Agree	Agree	Neutral	Agree	Agree	Strongly Agree
Agree	Male	21-23 years	Medicine	5th year	Qassim University	Urban	living with own parents only	7+	1	More than 25,000	FALSE	TRUE	TRUE	TRUE	FALSE	TRUE	FALSE	TRUE	FALSE	FALSE	TRUE	FALSE	TRUE	FALSE	FALSE	TRUE	FALSE	FALSE	FALSE	FALSE	TRUE	TRUE	FALSE	Strongly agree	Agree	Agree	Agree	Agree	Strongly agree	Neutral	Strongly Agree	Strongly agree	Strongly disagree	Disagree	Disagree	Strongly Agree
Agree	Female	21-23 years	Medicine	4th year	Qassim University	Urban	living with one parent only	4-6	1	5,000-9,999	FALSE	TRUE	TRUE	TRUE	TRUE	TRUE	TRUE	FALSE	TRUE	FALSE	TRUE	FALSE	TRUE	FALSE	FALSE	FALSE	TRUE	TRUE	TRUE	TRUE	FALSE	FALSE	FALSE	Disagree	Neutral	Strongly agree	Neutral	Disagree	Strongly disagree	Neutral	Neutral	Strongly disagree	Strongly disagree	Neutral	Neutral	Neutral
Agree	Male	21-23 years	Medicine	5th year	Qassim University	Rural	living with own parents only	7+	1	Less then 5,000	TRUE	TRUE	TRUE	TRUE	TRUE	TRUE	TRUE	TRUE	TRUE	TRUE	TRUE	TRUE	TRUE	TRUE	TRUE	TRUE	TRUE	TRUE	TRUE	TRUE	TRUE	TRUE	FALSE	Strongly agree	Neutral	Neutral	Agree	Strongly Agree	Strongly agree	Agree	Agree	Neutral	Disagree	Neutral	Neutral	Strongly Agree
Agree	Female	24-26 years	Medicine	5th year	Qassim University	Urban	living with own parents only	7+	0	5,000-9,999	FALSE	TRUE	TRUE	FALSE	TRUE	TRUE	FALSE	TRUE	FALSE	TRUE	TRUE	FALSE	TRUE	FALSE	FALSE	FALSE	FALSE	TRUE	TRUE	TRUE	FALSE	TRUE	FALSE	Agree	Agree	Disagree	Neutral	Agree	Agree	Strongly Agree	Strongly Agree	Agree	Disagree	Neutral	Agree	Agree
Agree	Female	21-23 years	Medicine	6th year	Qassim University	Urban	living with both parents and grandparents	7+	1	More than 25,000	FALSE	TRUE	TRUE	TRUE	TRUE	TRUE	FALSE	TRUE	TRUE	TRUE	TRUE	TRUE	TRUE	FALSE	FALSE	FALSE	TRUE	TRUE	TRUE	FALSE	TRUE	TRUE	FALSE	Strongly agree	Strongly Agree	Strongly agree	Strongly Agree	Agree	Strongly agree	Disagree	Strongly Agree	Strongly disagree	Strongly disagree	Agree	Agree	Strongly Agree
Agree	Female	21-23 years	Medicine	4th year	Qassim University	Urban	living with own parents only	7+	0	5,000-9,999	FALSE	FALSE	FALSE	FALSE	FALSE	TRUE	FALSE	FALSE	TRUE	TRUE	TRUE	FALSE	TRUE	FALSE	FALSE	FALSE	FALSE	TRUE	FALSE	FALSE	FALSE	TRUE	FALSE	Agree	Neutral	Strongly agree	Agree	Strongly disagree	Neutral	Agree	Disagree	Strongly disagree	Disagree	Agree	Disagree	Strongly Agree
Agree	Female	21-23 years	Medicine	4th year	Qassim University	Urban	living with own parents only	7+	1	15,000-19.999	FALSE	TRUE	TRUE	TRUE	FALSE	TRUE	TRUE	TRUE	FALSE	TRUE	TRUE	TRUE	TRUE	TRUE	FALSE	FALSE	FALSE	FALSE	FALSE	FALSE	TRUE	TRUE	TRUE	Strongly agree	Disagree	Strongly agree	Agree	Agree	Strongly agree	Disagree	Strongly Agree	Neutral	Strongly disagree	Neutral	Neutral	Strongly Agree
Agree	Female	21-23 years	Medicine	4th year	Qassim University	Urban	living with own parents only	4-6	0	20,000-24,999	TRUE	TRUE	TRUE	TRUE	FALSE	TRUE	TRUE	TRUE	FALSE	TRUE	TRUE	FALSE	TRUE	TRUE	FALSE	FALSE	TRUE	FALSE	TRUE	TRUE	FALSE	FALSE	FALSE	Disagree	Agree	Strongly agree	Disagree	Agree	Agree	Agree	Neutral	Agree	Neutral	Disagree	Agree	Disagree
Agree	Male	21-23 years	Medicine	4th year	Qassim University	Urban	living with one parent only	4-6	1	5,000-9,999	FALSE	FALSE	TRUE	FALSE	FALSE	TRUE	TRUE	TRUE	TRUE	TRUE	TRUE	FALSE	FALSE	TRUE	TRUE	FALSE	TRUE	TRUE	TRUE	FALSE	FALSE	TRUE	FALSE	Agree	Neutral	Strongly agree	Neutral	Disagree	Agree	Neutral	Agree	Agree	Disagree	Strongly disagree	Neutral	Strongly Agree
Agree	Female	21-23 years	Medicine	4th year	Qassim University	Urban	living with one parent only	7+	0	15,000-19.999	FALSE	TRUE	TRUE	FALSE	FALSE	FALSE	TRUE	FALSE	TRUE	TRUE	FALSE	FALSE	TRUE	TRUE	FALSE	TRUE	FALSE	TRUE	TRUE	FALSE	TRUE	TRUE	FALSE	Neutral	Neutral	Agree	Neutral	Disagree	Neutral	Neutral	Neutral	Neutral	Neutral	Neutral	Neutral	Disagree
Agree	Female	18-20 years	Medicine	3rd year	Qassim University	Urban	living with own parents only	7+	0	5,000-9,999	TRUE	TRUE	FALSE	TRUE	TRUE	TRUE	TRUE	TRUE	TRUE	TRUE	TRUE	FALSE	TRUE	TRUE	TRUE	FALSE	FALSE	TRUE	FALSE	FALSE	FALSE	TRUE	FALSE	Agree	Disagree	Strongly agree	Agree	Disagree	Agree	Agree	Disagree	Agree	Disagree	Neutral	Agree	Agree
Agree	Male	21-23 years	Medicine	5th year	KSAUHS	Urban	living with own parents only	4-6	1	5,000-9,999	FALSE	TRUE	TRUE	TRUE	FALSE	TRUE	FALSE	TRUE	TRUE	TRUE	TRUE	FALSE	TRUE	FALSE	FALSE	TRUE	TRUE	TRUE	TRUE	FALSE	FALSE	TRUE	FALSE	Strongly agree	Strongly disagree	Agree	Disagree	Agree	Strongly agree	Disagree	Agree	Strongly disagree	Strongly disagree	Disagree	Disagree	Strongly Agree
Agree	Male	24-26 years	Medicine	Internship	KSAUHS	Urban	living with own parents only	7+	0	5,000-9,999	FALSE	TRUE	TRUE	FALSE	FALSE	TRUE	TRUE	TRUE	FALSE	TRUE	TRUE	FALSE	TRUE	TRUE	FALSE	TRUE	TRUE	TRUE	TRUE	FALSE	FALSE	TRUE	FALSE	Strongly agree	Agree	Neutral	Agree	Neutral	Strongly agree	Agree	Strongly Agree	Agree	Agree	Neutral	Agree	Strongly Agree
Agree	Male	21-23 years	Medicine	5th year	KSAUHS	Urban	living with both parents and grandparents	7+	1	More than 25,000	FALSE	FALSE	FALSE	TRUE	FALSE	TRUE	TRUE	FALSE	TRUE	TRUE	TRUE	FALSE	FALSE	FALSE	TRUE	FALSE	TRUE	TRUE	FALSE	FALSE	FALSE	FALSE	FALSE	Agree	Disagree	Strongly agree	Agree	Disagree	Strongly agree	Disagree	Agree	Disagree	Strongly disagree	Strongly disagree	Disagree	Strongly Agree
Agree	Female	21-23 years	Medicine	3rd year	Qassim University	Urban	living with own parents only	7+	0	5,000-9,999	TRUE	TRUE	TRUE	TRUE	TRUE	TRUE	FALSE	TRUE	FALSE	TRUE	TRUE	FALSE	TRUE	TRUE	FALSE	FALSE	FALSE	FALSE	FALSE	TRUE	TRUE	TRUE	FALSE	Agree	Disagree	Agree	Agree	Agree	Neutral	Strongly Agree	Agree	Agree	Strongly disagree	Agree	Agree	Agree
Agree	Female	21-23 years	Nursing	Internship	KSAUHS	Urban	living with own parents only	7+	0	15,000-19.999	TRUE	TRUE	TRUE	TRUE	FALSE	TRUE	TRUE	TRUE	TRUE	TRUE	TRUE	TRUE	TRUE	TRUE	TRUE	FALSE	TRUE	TRUE	TRUE	TRUE	FALSE	TRUE	TRUE	Neutral	Disagree	Disagree	Neutral	Neutral	Neutral	Neutral	Neutral	Neutral	Neutral	Neutral	Neutral	Neutral
Agree	Female	21-23 years	Nursing	4th year	KSAUHS	Urban	living with one parent and one grandparent	4-6	1	10,000-14,999	FALSE	TRUE	TRUE	FALSE	TRUE	TRUE	FALSE	TRUE	FALSE	TRUE	TRUE	FALSE	TRUE	TRUE	FALSE	FALSE	TRUE	TRUE	FALSE	FALSE	TRUE	TRUE	FALSE	Agree	Agree	Strongly agree	Neutral	Neutral	Neutral	Strongly Agree	Strongly disagree	Disagree	Disagree	Disagree	Strongly disagree	Strongly Agree
Agree	Female	18-20 years	Nursing	3rd year	KSAUHS	Urban	living with own parents only	4-6	0	More than 25,000	FALSE	TRUE	TRUE	FALSE	FALSE	TRUE	TRUE	TRUE	FALSE	TRUE	TRUE	TRUE	TRUE	TRUE	TRUE	FALSE	TRUE	TRUE	FALSE	FALSE	FALSE	TRUE	TRUE	Strongly agree	Disagree	Strongly agree	Disagree	Disagree	Agree	Strongly disagree	Neutral	Neutral	Disagree	Disagree	Agree	Strongly Agree
Agree	Female	21-23 years	Nursing	4th year	KSAUHS	Urban	living with own parents only	7+	1	More than 25,000	FALSE	TRUE	FALSE	TRUE	FALSE	FALSE	TRUE	FALSE	TRUE	TRUE	TRUE	FALSE	TRUE	TRUE	TRUE	FALSE	TRUE	TRUE	FALSE	FALSE	FALSE	TRUE	FALSE	Strongly agree	Disagree	Strongly agree	Neutral	Disagree	Neutral	Neutral	Disagree	Strongly disagree	Disagree	Agree	Agree	Strongly Agree
Agree	Female	21-23 years	Medicine	4th year	Qassim University	Urban	living with one parent only	1-3	1	5,000-9,999	FALSE	TRUE	FALSE	TRUE	FALSE	TRUE	TRUE	FALSE	TRUE	TRUE	TRUE	FALSE	TRUE	FALSE	FALSE	FALSE	FALSE	TRUE	TRUE	TRUE	TRUE	TRUE	FALSE	Agree	Disagree	Neutral	Agree	Agree	Strongly agree	Neutral	Strongly disagree	Disagree	Strongly disagree	Strongly disagree	Agree	Strongly Agree
Agree	Female	21-23 years	Nursing	4th year	KSAUHS	Urban	living with own parents only	7+	0	20,000-24,999	TRUE	TRUE	FALSE	FALSE	TRUE	TRUE	TRUE	TRUE	TRUE	TRUE	TRUE	FALSE	TRUE	FALSE	FALSE	FALSE	TRUE	FALSE	TRUE	FALSE	FALSE	TRUE	FALSE	Strongly disagree	Disagree	Agree	Agree	Disagree	Strongly agree	Neutral	Agree	Agree	Disagree	Disagree	Agree	Strongly Agree
Agree	Female	18-20 years	Medicine	3rd year	Qassim University	Urban	living with one parent only	7+	1	More than 25,000	TRUE	FALSE	TRUE	TRUE	TRUE	TRUE	TRUE	TRUE	TRUE	TRUE	TRUE	TRUE	TRUE	TRUE	TRUE	TRUE	TRUE	TRUE	TRUE	FALSE	FALSE	TRUE	TRUE	Agree	Disagree	Disagree	Neutral	Strongly Agree	Neutral	Strongly Agree	Neutral	Neutral	Neutral	Neutral	Neutral	Neutral
Agree	Male	21-23 years	Medicine	3rd year	Qassim University	Urban	living with own parents only	1-3	1	Less then 5,000	FALSE	TRUE	TRUE	TRUE	FALSE	TRUE	TRUE	TRUE	FALSE	TRUE	TRUE	FALSE	TRUE	TRUE	FALSE	TRUE	FALSE	FALSE	TRUE	FALSE	FALSE	TRUE	FALSE	Disagree	Neutral	Agree	Disagree	Neutral	Strongly agree	Agree	Agree	Disagree	Disagree	Neutral	Disagree	Strongly Agree
Agree	Female	27-29 years	Nursing	6th year	KFSHRC	Urban	living with one parent only	1-3	1	10,000-14,999	FALSE	TRUE	FALSE	TRUE	TRUE	TRUE	FALSE	TRUE	TRUE	TRUE	TRUE	TRUE	TRUE	TRUE	TRUE	TRUE	FALSE	FALSE	FALSE	TRUE	TRUE	TRUE	FALSE	Strongly disagree	Neutral	Strongly disagree	Agree	Disagree	Agree	Agree	Agree	Agree	Strongly disagree	Disagree	Neutral	Neutral
Agree	Female	21-23 years	Nursing	4th year	KSU	Urban	living with own parents only	7+	1	More than 25,000	FALSE	TRUE	FALSE	TRUE	FALSE	TRUE	TRUE	TRUE	TRUE	TRUE	TRUE	FALSE	TRUE	FALSE	FALSE	FALSE	FALSE	TRUE	FALSE	FALSE	TRUE	TRUE	FALSE	Strongly agree	Neutral	Strongly agree	Strongly disagree	Neutral	Neutral	Agree	Agree	Disagree	Strongly disagree	Disagree	Disagree	Strongly Agree
Agree	Female	18-20 years	Nursing	3rd year	KSU	Urban	living with own parents only	1-3	0	20,000-24,999	FALSE	TRUE	FALSE	TRUE	TRUE	TRUE	TRUE	TRUE	TRUE	FALSE	TRUE	FALSE	TRUE	FALSE	FALSE	FALSE	FALSE	TRUE	FALSE	FALSE	TRUE	TRUE	FALSE	Agree	Agree	Neutral	Disagree	Neutral	Neutral	Disagree	Strongly disagree	Strongly disagree	Strongly disagree	Disagree	Neutral	Strongly Agree
Agree	Female	18-20 years	Medicine	3rd year	KSAUHS	Urban	living with own parents only	4-6	0	More than 25,000	TRUE	TRUE	TRUE	TRUE	TRUE	TRUE	FALSE	TRUE	TRUE	TRUE	TRUE	FALSE	TRUE	FALSE	FALSE	FALSE	TRUE	TRUE	TRUE	FALSE	TRUE	TRUE	FALSE	Neutral	Neutral	Agree	Neutral	Agree	Agree	Agree	Neutral	Disagree	Disagree	Disagree	Agree	Strongly Agree
Agree	Male	21-23 years	Medicine	6th year	KSAUHS	Urban	living with own parents only	7+	0	More than 25,000	FALSE	TRUE	TRUE	TRUE	FALSE	TRUE	TRUE	TRUE	FALSE	TRUE	TRUE	TRUE	TRUE	FALSE	FALSE	TRUE	TRUE	TRUE	TRUE	FALSE	FALSE	TRUE	FALSE	Agree	Strongly Agree	Strongly agree	Neutral	Strongly Agree	Strongly agree	Agree	Neutral	Agree	Neutral	Neutral	Strongly Agree	Strongly Agree
Agree	Male	21-23 years	Medicine	6th year	KSAUHS	Urban	living with own parents only	7+	0	5,000-9,999	FALSE	FALSE	FALSE	TRUE	TRUE	TRUE	FALSE	FALSE	TRUE	TRUE	TRUE	FALSE	FALSE	FALSE	FALSE	TRUE	FALSE	TRUE	FALSE	FALSE	FALSE	TRUE	FALSE	Strongly disagree	Strongly Agree	Agree	Strongly disagree	Neutral	Disagree	Disagree	Strongly disagree	Neutral	Strongly disagree	Strongly disagree	Strongly Agree	Strongly Agree
Agree	Male	21-23 years	Medicine	6th year	KSAUHS	Urban	living with one parent only	4-6	0	15,000-19.999	TRUE	TRUE	FALSE	TRUE	FALSE	TRUE	TRUE	TRUE	FALSE	TRUE	TRUE	TRUE	TRUE	FALSE	FALSE	TRUE	TRUE	TRUE	FALSE	FALSE	FALSE	TRUE	FALSE	Agree	Disagree	Agree	Strongly disagree	Agree	Agree	Agree	Agree	Disagree	Strongly disagree	Strongly disagree	Neutral	Agree
Agree	Male	21-23 years	Medicine	6th year	KSAUHS	Urban	living with own parents only	7+	0	15,000-19.999	TRUE	FALSE	FALSE	FALSE	TRUE	TRUE	TRUE	TRUE	TRUE	TRUE	TRUE	FALSE	TRUE	FALSE	TRUE	FALSE	TRUE	TRUE	TRUE	TRUE	TRUE	TRUE	FALSE	Neutral	Agree	Agree	Agree	Disagree	Agree	Neutral	Disagree	Disagree	Disagree	Agree	Disagree	Agree
Agree	Male	21-23 years	Medicine	6th year	KSAUHS	Urban	living with own parents only	7+	0	20,000-24,999	FALSE	FALSE	FALSE	TRUE	FALSE	TRUE	FALSE	TRUE	TRUE	TRUE	TRUE	FALSE	TRUE	FALSE	FALSE	FALSE	FALSE	TRUE	FALSE	FALSE	FALSE	TRUE	FALSE	Neutral	Agree	Agree	Strongly disagree	Disagree	Neutral	Neutral	Agree	Strongly disagree	Disagree	Strongly disagree	Strongly disagree	Strongly Agree
Agree	Male	21-23 years	Medicine	6th year	KSAUHS	Urban	living with own parents only	7+	0	More than 25,000	FALSE	TRUE	FALSE	TRUE	FALSE	TRUE	FALSE	TRUE	TRUE	FALSE	TRUE	FALSE	TRUE	FALSE	FALSE	FALSE	FALSE	TRUE	FALSE	TRUE	FALSE	TRUE	FALSE	Agree	Disagree	Strongly agree	Strongly disagree	Agree	Agree	Disagree	Neutral	Disagree	Strongly disagree	Strongly disagree	Strongly disagree	Strongly Agree
Agree	Male	21-23 years	Medicine	5th year	KSAUHS	Urban	living with own parents only	7+	0	More than 25,000	FALSE	TRUE	FALSE	TRUE	FALSE	TRUE	FALSE	FALSE	TRUE	FALSE	TRUE	FALSE	TRUE	FALSE	FALSE	FALSE	FALSE	TRUE	FALSE	FALSE	FALSE	TRUE	FALSE	Agree	Agree	Agree	Agree	Disagree	Agree	Agree	Agree	Disagree	Disagree	Disagree	Agree	Agree
Agree	Male	21-23 years	Medicine	6th year	KSAUHS	Urban	living with own parents only	4-6	0	20,000-24,999	FALSE	FALSE	TRUE	TRUE	FALSE	TRUE	TRUE	TRUE	TRUE	TRUE	TRUE	TRUE	TRUE	FALSE	TRUE	TRUE	FALSE	TRUE	TRUE	TRUE	FALSE	TRUE	FALSE	Neutral	Neutral	Neutral	Neutral	Agree	Agree	Strongly Agree	Neutral	Agree	Strongly disagree	Agree	Neutral	Neutral
Agree	Male	21-23 years	Medicine	6th year	KSAUHS	Urban	living with own parents only	7+	0	15,000-19.999	FALSE	TRUE	TRUE	FALSE	FALSE	TRUE	TRUE	TRUE	TRUE	TRUE	TRUE	FALSE	TRUE	FALSE	FALSE	FALSE	TRUE	TRUE	TRUE	FALSE	FALSE	TRUE	FALSE	Neutral	Agree	Agree	Disagree	Disagree	Strongly agree	Agree	Disagree	Strongly disagree	Strongly disagree	Disagree	Neutral	Strongly Agree
Agree	Female	21-23 years	Nursing	3rd year	KSU	Urban	living with own parents only	4-6	0	20,000-24,999	TRUE	TRUE	TRUE	FALSE	TRUE	TRUE	TRUE	FALSE	FALSE	TRUE	TRUE	FALSE	TRUE	FALSE	FALSE	TRUE	TRUE	FALSE	FALSE	TRUE	FALSE	FALSE	FALSE	Neutral	Disagree	Neutral	Strongly disagree	Agree	Strongly agree	Agree	Neutral	Neutral	Strongly Agree	Neutral	Agree	Strongly Agree
Agree	Female	21-23 years	Nursing	Internship	KSAUHS	Urban	living with own parents only	4-6	1	20,000-24,999	FALSE	TRUE	TRUE	TRUE	FALSE	TRUE	FALSE	TRUE	FALSE	TRUE	TRUE	TRUE	TRUE	FALSE	TRUE	FALSE	FALSE	TRUE	TRUE	FALSE	FALSE	TRUE	FALSE	Neutral	Neutral	Strongly agree	Agree	Agree	Agree	Neutral	Strongly Agree	Neutral	Disagree	Neutral	Agree	Strongly Agree
Agree	Male	21-23 years	Medicine	5th year	KSAUHS	Urban	living with own parents only	4-6	0	More than 25,000	FALSE	TRUE	FALSE	TRUE	FALSE	TRUE	TRUE	TRUE	TRUE	FALSE	TRUE	FALSE	TRUE	TRUE	FALSE	TRUE	TRUE	FALSE	FALSE	FALSE	TRUE	TRUE	FALSE	Agree	Disagree	Strongly agree	Disagree	Disagree	Strongly agree	Disagree	Strongly Agree	Disagree	Strongly disagree	Disagree	Disagree	Strongly Agree
Agree	Female	21-23 years	Nursing	Internship	KSAUHS	Urban	living with one parent only	7+	1	Less then 5,000	FALSE	TRUE	TRUE	TRUE	TRUE	TRUE	TRUE	TRUE	FALSE	TRUE	TRUE	FALSE	TRUE	TRUE	FALSE	TRUE	TRUE	TRUE	TRUE	FALSE	TRUE	TRUE	FALSE	Neutral	Disagree	Strongly agree	Agree	Agree	Agree	Neutral	Strongly Agree	Agree	Neutral	Agree	Agree	Strongly Agree
Agree	Female	21-23 years	Nursing	4th year	KSAUHS	Urban	living with one parent only	1-3	0	5,000-9,999	FALSE	TRUE	TRUE	TRUE	FALSE	TRUE	TRUE	TRUE	FALSE	TRUE	TRUE	FALSE	TRUE	FALSE	TRUE	TRUE	TRUE	TRUE	TRUE	TRUE	TRUE	FALSE	FALSE	Agree	Neutral	Neutral	Neutral	Neutral	Neutral	Disagree	Neutral	Neutral	Agree	Neutral	Neutral	Neutral
Agree	Female	21-23 years	Nursing	4th year	KSAUHS	Urban	living with own parents only	4-6	0	Less then 5,000	FALSE	TRUE	TRUE	TRUE	TRUE	TRUE	FALSE	TRUE	TRUE	FALSE	TRUE	FALSE	TRUE	TRUE	TRUE	TRUE	TRUE	TRUE	TRUE	TRUE	FALSE	TRUE	TRUE	Agree	Neutral	Strongly agree	Agree	Agree	Agree	Agree	Disagree	Agree	Agree	Neutral	Agree	Strongly Agree
Agree	Female	21-23 years	Nursing	4th year	KSAUHS	Urban	living with own parents only	7+	0	Less then 5,000	FALSE	TRUE	TRUE	TRUE	FALSE	TRUE	TRUE	TRUE	FALSE	TRUE	TRUE	FALSE	FALSE	TRUE	TRUE	TRUE	TRUE	TRUE	FALSE	FALSE	FALSE	TRUE	FALSE	Strongly agree	Disagree	Strongly agree	Neutral	Neutral	Neutral	Neutral	Neutral	Neutral	Neutral	Neutral	Neutral	Strongly Agree
Agree	Female	21-23 years	Nursing	4th year	KSAUHS	Urban	living with own parents only	4-6	0	10,000-14,999	FALSE	TRUE	TRUE	TRUE	TRUE	TRUE	FALSE	TRUE	FALSE	FALSE	TRUE	FALSE	TRUE	TRUE	FALSE	TRUE	FALSE	FALSE	FALSE	FALSE	TRUE	TRUE	FALSE	Agree	Disagree	Strongly agree	Neutral	Neutral	Neutral	Neutral	Neutral	Agree	Neutral	Agree	Agree	Strongly Agree
Agree	Female	21-23 years	Nursing	4th year	KSAUHS	Urban	living with own parents only	7+	1	15,000-19.999	FALSE	TRUE	FALSE	FALSE	FALSE	TRUE	FALSE	FALSE	FALSE	TRUE	TRUE	FALSE	FALSE	FALSE	TRUE	FALSE	FALSE	TRUE	FALSE	FALSE	FALSE	FALSE	TRUE	Neutral	Neutral	Strongly agree	Strongly Agree	Neutral	Agree	Agree	Agree	Disagree	Neutral	Strongly agree	Agree	Strongly Agree
Agree	Female	21-23 years	Nursing	4th year	KSAUHS	Urban	living with one parent only	4-6	1	Less then 5,000	TRUE	TRUE	FALSE	TRUE	FALSE	FALSE	TRUE	FALSE	TRUE	TRUE	FALSE	FALSE	FALSE	TRUE	TRUE	TRUE	TRUE	TRUE	TRUE	TRUE	TRUE	TRUE	TRUE	Agree	Agree	Agree	Neutral	Neutral	Neutral	Neutral	Agree	Neutral	Agree	Neutral	Neutral	Agree
Agree	Female	21-23 years	Nursing	4th year	KSAUHS	Urban	living with own parents only	4-6	2	15,000-19.999	FALSE	FALSE	FALSE	FALSE	FALSE	TRUE	FALSE	TRUE	TRUE	TRUE	FALSE	FALSE	TRUE	FALSE	TRUE	FALSE	TRUE	FALSE	FALSE	FALSE	TRUE	TRUE	FALSE	Strongly agree	Strongly disagree	Neutral	Agree	Neutral	Strongly agree	Neutral	Agree	Neutral	Disagree	Disagree	Agree	Strongly Agree
Agree	Female	24-26 years	Nursing	4th year	KSAUHS	Urban	living with one parent only	1-3	0	5,000-9,999	TRUE	TRUE	TRUE	TRUE	TRUE	TRUE	FALSE	TRUE	TRUE	TRUE	TRUE	FALSE	TRUE	TRUE	FALSE	TRUE	TRUE	TRUE	TRUE	TRUE	FALSE	TRUE	FALSE	Agree	Agree	Strongly agree	Neutral	Strongly Agree	Neutral	Neutral	Neutral	Agree	Neutral	Agree	Strongly Agree	Strongly Agree
Agree	Female	21-23 years	Nursing	4th year	KSAUHS	Urban	living with own parents only	7+	1	5,000-9,999	TRUE	TRUE	TRUE	TRUE	FALSE	TRUE	FALSE	TRUE	FALSE	TRUE	TRUE	FALSE	TRUE	FALSE	FALSE	FALSE	FALSE	FALSE	FALSE	FALSE	FALSE	TRUE	TRUE	Neutral	Neutral	Neutral	Neutral	Neutral	Neutral	Neutral	Neutral	Neutral	Disagree	Neutral	Neutral	Agree
Agree	Female	21-23 years	Nursing	4th year	KSAUHS	Urban	living with both parents and grandparents	4-6	1	5,000-9,999	TRUE	TRUE	TRUE	TRUE	FALSE	TRUE	TRUE	TRUE	TRUE	TRUE	TRUE	TRUE	TRUE	TRUE	TRUE	TRUE	TRUE	TRUE	TRUE	TRUE	TRUE	TRUE	TRUE	Disagree	Neutral	Neutral	Neutral	Neutral	Neutral	Neutral	Neutral	Neutral	Neutral	Neutral	Neutral	Neutral
Agree	Female	18-20 years	Nursing	4th year	KSAUHS	Urban	living with own parents only	4-6	0	15,000-19.999	TRUE	TRUE	TRUE	TRUE	TRUE	TRUE	TRUE	FALSE	FALSE	TRUE	TRUE	FALSE	TRUE	TRUE	FALSE	TRUE	TRUE	TRUE	TRUE	TRUE	TRUE	TRUE	FALSE	Neutral	Neutral	Neutral	Neutral	Neutral	Neutral	Neutral	Neutral	Neutral	Neutral	Neutral	Neutral	Strongly Agree
Agree	Female	21-23 years	Nursing	4th year	KSAUHS	Urban	living with own parents only	7+	0	Less then 5,000	FALSE	TRUE	TRUE	TRUE	TRUE	TRUE	FALSE	FALSE	FALSE	TRUE	TRUE	TRUE	TRUE	TRUE	FALSE	TRUE	FALSE	TRUE	FALSE	TRUE	FALSE	TRUE	FALSE	Neutral	Disagree	Strongly agree	Strongly disagree	Neutral	Neutral	Neutral	Agree	Agree	Neutral	Neutral	Agree	Strongly Agree
Agree	Female	21-23 years	Nursing	4th year	KSU	Urban	living with own parents only	1-3	0	5,000-9,999	FALSE	TRUE	FALSE	TRUE	FALSE	TRUE	FALSE	TRUE	TRUE	TRUE	TRUE	FALSE	TRUE	FALSE	FALSE	FALSE	TRUE	TRUE	FALSE	FALSE	TRUE	TRUE	TRUE	Agree	Neutral	Neutral	Strongly Agree	Neutral	Neutral	Strongly Agree	Neutral	Disagree	Strongly disagree	Disagree	Neutral	Agree
Agree	Female	21-23 years	Nursing	4th year	KSU	Urban	Husband	1-3	0	5,000-9,999	TRUE	TRUE	TRUE	TRUE	TRUE	TRUE	TRUE	TRUE	TRUE	TRUE	TRUE	TRUE	TRUE	FALSE	TRUE	TRUE	TRUE	TRUE	TRUE	TRUE	TRUE	TRUE	TRUE	Agree	Neutral	Agree	Agree	Neutral	Agree	Agree	Agree	Agree	Agree	Agree	Agree	Agree
Agree	Female	18-20 years	Nursing	4th year	KSU	Urban	living with own parents only	7+	0	15,000-19.999	FALSE	TRUE	FALSE	TRUE	FALSE	TRUE	FALSE	FALSE	FALSE	TRUE	TRUE	FALSE	FALSE	FALSE	TRUE	TRUE	TRUE	FALSE	FALSE	FALSE	TRUE	TRUE	FALSE	Agree	Agree	Strongly agree	Neutral	Strongly Agree	Disagree	Neutral	Disagree	Strongly disagree	Agree	Disagree	Agree	Agree
Agree	Female	24-26 years	Nursing	3rd year	KSU	Urban	living alone	7+	2	Less then 5,000	TRUE	TRUE	TRUE	FALSE	TRUE	TRUE	TRUE	TRUE	TRUE	TRUE	TRUE	TRUE	FALSE	FALSE	FALSE	FALSE	TRUE	TRUE	TRUE	TRUE	TRUE	TRUE	TRUE	Strongly disagree	Neutral	Agree	Agree	Agree	Agree	Agree	Agree	Agree	Agree	Disagree	Disagree	Disagree
Agree	Male	24-26 years	Nursing	Internship	KSU	Urban	living with both parents and grandparents	4-6	1	5,000-9,999	FALSE	TRUE	FALSE	FALSE	TRUE	FALSE	TRUE	FALSE	FALSE	FALSE	FALSE	TRUE	FALSE	FALSE	TRUE	TRUE	FALSE	TRUE	FALSE	FALSE	FALSE	FALSE	TRUE	Neutral	Neutral	Neutral	Disagree	Neutral	Neutral	Neutral	Neutral	Neutral	Neutral	Neutral	Neutral	Neutral
Agree	Male	21-23 years	Nursing	5th year	KSU	Urban	living with both parents and grandparents	7+	1	10,000-14,999	TRUE	TRUE	TRUE	FALSE	TRUE	FALSE	TRUE	FALSE	TRUE	TRUE	FALSE	FALSE	FALSE	TRUE	TRUE	TRUE	FALSE	TRUE	FALSE	TRUE	FALSE	TRUE	TRUE	Strongly agree	Strongly disagree	Strongly agree	Agree	Strongly disagree	Agree	Strongly Agree	Disagree	Neutral	Strongly disagree	Strongly agree	Disagree	Strongly disagree
Agree	Female	18-20 years	Nursing	6th year	KSU	Urban	living with both parents and grandparents	7+	0	10,000-14,999	FALSE	TRUE	TRUE	TRUE	TRUE	TRUE	TRUE	TRUE	TRUE	TRUE	TRUE	TRUE	FALSE	TRUE	TRUE	TRUE	TRUE	FALSE	TRUE	TRUE	TRUE	TRUE	FALSE	Disagree	Strongly disagree	Agree	Agree	Agree	Agree	Strongly disagree	Neutral	Neutral	Neutral	Neutral	Neutral	Neutral
Agree	Male	21-23 years	Nursing	3rd year	KSU	Urban	living with own parents only	4-6	0	10,000-14,999	FALSE	TRUE	FALSE	TRUE	FALSE	TRUE	FALSE	FALSE	TRUE	FALSE	FALSE	FALSE	TRUE	FALSE	TRUE	FALSE	FALSE	FALSE	FALSE	FALSE	FALSE	TRUE	TRUE	Strongly agree	Neutral	Strongly agree	Strongly disagree	Strongly disagree	Neutral	Strongly disagree	Neutral	Strongly disagree	Strongly disagree	Neutral	Neutral	Strongly Agree
Agree	Male	21-23 years	Nursing	3rd year	KSU	Urban	living with both parents and grandparents	7+	2	5,000-9,999	TRUE	TRUE	TRUE	FALSE	TRUE	TRUE	FALSE	TRUE	TRUE	TRUE	TRUE	FALSE	TRUE	TRUE	FALSE	TRUE	TRUE	TRUE	FALSE	TRUE	TRUE	TRUE	TRUE	Strongly agree	Neutral	Agree	Agree	Strongly Agree	Agree	Agree	Agree	Neutral	Agree	Agree	Agree	Agree
Agree	Female	21-23 years	Nursing	3rd year	KSU	Urban	living with both parents and grandparents	4-6	0	10,000-14,999	TRUE	TRUE	FALSE	TRUE	TRUE	TRUE	TRUE	TRUE	FALSE	FALSE	FALSE	TRUE	TRUE	TRUE	TRUE	FALSE	FALSE	FALSE	FALSE	TRUE	TRUE	FALSE	FALSE	Neutral	Strongly disagree	Strongly disagree	Strongly disagree	Neutral	Neutral	Neutral	Neutral	Neutral	Neutral	Neutral	Agree	Strongly Agree
Agree	Female	18-20 years	Nursing	3rd year	KSU	Urban	living alone	1-3	0	10,000-14,999	FALSE	TRUE	FALSE	FALSE	FALSE	TRUE	TRUE	TRUE	TRUE	FALSE	TRUE	TRUE	FALSE	TRUE	TRUE	TRUE	TRUE	TRUE	FALSE	FALSE	FALSE	TRUE	TRUE	Neutral	Neutral	Disagree	Strongly disagree	Strongly disagree	Disagree	Strongly disagree	Disagree	Strongly disagree	Strongly disagree	Strongly disagree	Strongly disagree	Strongly disagree
Agree	Male	18-20 years	Nursing	3rd year	KSU	Urban	living with both parents and grandparents	7+	0	15,000-19.999	FALSE	FALSE	FALSE	TRUE	FALSE	TRUE	FALSE	FALSE	TRUE	FALSE	TRUE	TRUE	TRUE	FALSE	TRUE	FALSE	FALSE	FALSE	TRUE	TRUE	FALSE	TRUE	TRUE	Neutral	Neutral	Agree	Disagree	Agree	Agree	Agree	Agree	Agree	Agree	Agree	Agree	Agree
Agree	Female	21-23 years	Nursing	3rd year	KSU	Urban	living with one parent only	4-6	0	15,000-19.999	TRUE	TRUE	TRUE	TRUE	TRUE	TRUE	FALSE	TRUE	FALSE	TRUE	FALSE	FALSE	TRUE	TRUE	FALSE	FALSE	FALSE	FALSE	FALSE	FALSE	TRUE	TRUE	FALSE	Neutral	Neutral	Agree	Neutral	Neutral	Agree	Neutral	Neutral	Neutral	Disagree	Neutral	Neutral	Strongly Agree
Agree	Female	18-20 years	Nursing	3rd year	KSU	Urban	living with one parent only	4-6	0	10,000-14,999	FALSE	TRUE	FALSE	FALSE	FALSE	TRUE	TRUE	FALSE	TRUE	FALSE	FALSE	FALSE	TRUE	FALSE	FALSE	FALSE	FALSE	FALSE	FALSE	FALSE	TRUE	TRUE	FALSE	Agree	Strongly disagree	Disagree	Strongly Agree	Disagree	Disagree	Disagree	Strongly disagree	Neutral	Strongly disagree	Strongly disagree	Agree	Strongly Agree
Agree	Female	18-20 years	Nursing	5th year	KSU	Urban	living with own parents only	7+	2	5,000-9,999	FALSE	FALSE	FALSE	TRUE	FALSE	TRUE	FALSE	FALSE	TRUE	FALSE	TRUE	FALSE	TRUE	TRUE	FALSE	FALSE	TRUE	TRUE	TRUE	FALSE	FALSE	TRUE	TRUE	Neutral	Neutral	Neutral	Neutral	Neutral	Neutral	Neutral	Neutral	Neutral	Neutral	Neutral	Neutral	Neutral
Agree	Female	21-23 years	Nursing	3rd year	KSU	Urban	living with own parents only	4-6	0	20,000-24,999	TRUE	TRUE	TRUE	TRUE	TRUE	TRUE	FALSE	TRUE	TRUE	TRUE	TRUE	FALSE	FALSE	FALSE	FALSE	FALSE	TRUE	TRUE	TRUE	TRUE	TRUE	TRUE	FALSE	Neutral	Disagree	Strongly agree	Agree	Agree	Agree	Neutral	Neutral	Agree	Disagree	Disagree	Agree	Agree
Agree	Male	21-23 years	Nursing	4th year	KSU	Urban	living with own parents only	7+	0	10,000-14,999	TRUE	TRUE	TRUE	TRUE	TRUE	TRUE	TRUE	TRUE	FALSE	TRUE	TRUE	TRUE	TRUE	TRUE	TRUE	TRUE	TRUE	FALSE	TRUE	TRUE	TRUE	TRUE	TRUE	Strongly agree	Strongly disagree	Strongly agree	Agree	Agree	Neutral	Strongly disagree	Strongly disagree	Agree	Agree	Disagree	Agree	Strongly Agree
Agree	Female	21-23 years	Nursing	3rd year	KSU	Urban	living with own parents only	7+	0	15,000-19.999	TRUE	TRUE	FALSE	FALSE	TRUE	TRUE	TRUE	TRUE	TRUE	TRUE	TRUE	FALSE	TRUE	FALSE	TRUE	FALSE	TRUE	TRUE	TRUE	TRUE	FALSE	TRUE	TRUE	Agree	Agree	Agree	Agree	Strongly Agree	Agree	Disagree	Agree	Agree	Disagree	Agree	Agree	Strongly Agree
Agree	Female	21-23 years	Nursing	3rd year	KSU	Urban	living with both parents and grandparents	4-6	1	5,000-9,999	TRUE	TRUE	TRUE	TRUE	TRUE	TRUE	FALSE	TRUE	TRUE	TRUE	TRUE	FALSE	TRUE	TRUE	FALSE	FALSE	FALSE	TRUE	TRUE	TRUE	FALSE	TRUE	FALSE	Strongly agree	Strongly disagree	Strongly agree	Strongly Agree	Neutral	Strongly agree	Disagree	Agree	Disagree	Disagree	Agree	Strongly Agree	Strongly Agree
Agree	Female	21-23 years	Nursing	3rd year	KSU	Urban	living with both parents and grandparents	4-6	1	5,000-9,999	TRUE	TRUE	FALSE	TRUE	TRUE	TRUE	TRUE	TRUE	TRUE	TRUE	TRUE	TRUE	FALSE	TRUE	FALSE	TRUE	TRUE	FALSE	TRUE	TRUE	TRUE	TRUE	FALSE	Neutral	Neutral	Agree	Neutral	Neutral	Neutral	Neutral	Neutral	Disagree	Neutral	Disagree	Neutral	Neutral
Agree	Male	18-20 years	Nursing	3rd year	KSU	Urban	living with both parents and grandparents	7+	0	15,000-19.999	TRUE	FALSE	FALSE	TRUE	TRUE	TRUE	TRUE	TRUE	TRUE	FALSE	TRUE	FALSE	TRUE	TRUE	FALSE	FALSE	TRUE	TRUE	TRUE	TRUE	TRUE	TRUE	TRUE	Neutral	Disagree	Strongly agree	Strongly Agree	Disagree	Neutral	Agree	Disagree	Neutral	Agree	Disagree	Neutral	Disagree
Agree	Female	21-23 years	Nursing	3rd year	KSU	Urban	living with own parents only	7+	0	15,000-19.999	FALSE	TRUE	TRUE	TRUE	TRUE	TRUE	FALSE	TRUE	FALSE	FALSE	TRUE	FALSE	TRUE	TRUE	TRUE	FALSE	TRUE	TRUE	TRUE	TRUE	FALSE	TRUE	TRUE	Strongly agree	Neutral	Strongly agree	Neutral	Disagree	Strongly agree	Agree	Disagree	Neutral	Strongly Agree	Agree	Agree	Agree
Agree	Female	18-20 years	Nursing	5th year	KSU	Urban	living with both parents and grandparents	7+	0	5,000-9,999	FALSE	TRUE	TRUE	TRUE	FALSE	TRUE	TRUE	TRUE	TRUE	TRUE	TRUE	FALSE	TRUE	FALSE	FALSE	FALSE	FALSE	TRUE	TRUE	TRUE	TRUE	TRUE	TRUE	Neutral	Disagree	Neutral	Neutral	Disagree	Agree	Agree	Neutral	Disagree	Neutral	Disagree	Neutral	Neutral
Agree	Male	21-23 years	Nursing	4th year	KSU	Urban	living with own parents only	7+	0	5,000-9,999	FALSE	FALSE	TRUE	TRUE	TRUE	TRUE	TRUE	TRUE	FALSE	TRUE	TRUE	FALSE	TRUE	TRUE	TRUE	FALSE	TRUE	TRUE	FALSE	FALSE	TRUE	TRUE	FALSE	Neutral	Agree	Strongly agree	Agree	Disagree	Disagree	Agree	Agree	Disagree	Agree	Disagree	Agree	Strongly Agree
Agree	Female	21-23 years	Nursing	4th year	KSU	Urban	living with own parents only	7+	1	5,000-9,999	TRUE	TRUE	TRUE	TRUE	TRUE	TRUE	FALSE	TRUE	FALSE	TRUE	TRUE	FALSE	TRUE	TRUE	TRUE	FALSE	TRUE	TRUE	FALSE	FALSE	TRUE	TRUE	TRUE	Neutral	Disagree	Agree	Neutral	Agree	Neutral	Disagree	Agree	Disagree	Disagree	Agree	Neutral	Strongly Agree
Agree	Female	21-23 years	Nursing	3rd year	KSU	Urban	living with both parents and grandparents	4-6	1	10,000-14,999	FALSE	TRUE	TRUE	TRUE	FALSE	TRUE	FALSE	TRUE	FALSE	TRUE	TRUE	TRUE	TRUE	TRUE	TRUE	TRUE	TRUE	TRUE	TRUE	FALSE	FALSE	FALSE	TRUE	Strongly agree	Agree	Agree	Agree	Neutral	Agree	Agree	Neutral	Disagree	Agree	Disagree	Neutral	Agree
Agree	Female	18-20 years	Nursing	5th year	KSU	Urban	living with both parents and grandparents	4-6	0	20,000-24,999	TRUE	FALSE	FALSE	TRUE	FALSE	TRUE	TRUE	TRUE	TRUE	FALSE	FALSE	FALSE	FALSE	FALSE	TRUE	FALSE	TRUE	TRUE	FALSE	TRUE	TRUE	FALSE	FALSE	Agree	Disagree	Disagree	Agree	Agree	Agree	Agree	Disagree	Disagree	Disagree	Agree	Disagree	Agree
Agree	Female	21-23 years	Nursing	Internship	KSU	Urban	living with own parents only	4-6	0	10,000-14,999	TRUE	FALSE	TRUE	FALSE	TRUE	TRUE	TRUE	FALSE	TRUE	TRUE	TRUE	TRUE	TRUE	TRUE	TRUE	TRUE	TRUE	TRUE	TRUE	TRUE	TRUE	TRUE	TRUE	Neutral	Agree	Agree	Agree	Agree	Neutral	Agree	Neutral	Agree	Agree	Disagree	Neutral	Neutral
Agree	Female	21-23 years	Nursing	4th year	KSU	Urban	living with own parents only	4-6	1	Less then 5,000	FALSE	TRUE	TRUE	TRUE	TRUE	TRUE	TRUE	TRUE	TRUE	TRUE	TRUE	TRUE	TRUE	TRUE	TRUE	TRUE	TRUE	TRUE	TRUE	TRUE	TRUE	TRUE	TRUE	Neutral	Neutral	Neutral	Neutral	Neutral	Neutral	Neutral	Neutral	Neutral	Neutral	Neutral	Neutral	Neutral
Agree	Female	21-23 years	Nursing	3rd year	KSU	Urban	living with own parents only	7+	0	10,000-14,999	FALSE	TRUE	FALSE	TRUE	TRUE	TRUE	FALSE	FALSE	TRUE	TRUE	TRUE	TRUE	FALSE	TRUE	TRUE	FALSE	FALSE	TRUE	FALSE	FALSE	TRUE	TRUE	FALSE	Neutral	Neutral	Strongly agree	Agree	Neutral	Agree	Neutral	Strongly Agree	Disagree	Strongly disagree	Neutral	Neutral	Strongly Agree
Agree	Male	21-23 years	Medicine	4th year	KSU	Urban	living with own parents only	4-6	0	More than 25,000	FALSE	TRUE	FALSE	FALSE	FALSE	TRUE	TRUE	FALSE	TRUE	TRUE	FALSE	FALSE	TRUE	TRUE	FALSE	FALSE	TRUE	TRUE	TRUE	FALSE	TRUE	TRUE	FALSE	Agree	Neutral	Strongly agree	Disagree	Disagree	Neutral	Disagree	Neutral	Disagree	Disagree	Disagree	Disagree	Agree
Agree	Female	21-23 years	Nursing	4th year	KSU	Urban	living with own parents only	7+	0	5,000-9,999	TRUE	TRUE	FALSE	TRUE	TRUE	TRUE	FALSE	FALSE	TRUE	TRUE	TRUE	FALSE	TRUE	FALSE	FALSE	FALSE	FALSE	TRUE	FALSE	TRUE	TRUE	TRUE	FALSE	Strongly agree	Disagree	Strongly agree	Neutral	Disagree	Strongly agree	Disagree	Neutral	Strongly disagree	Strongly disagree	Disagree	Strongly disagree	Strongly Agree
Agree	Male	21-23 years	Nursing	6th year	KSU	Rural	living with own parents only	4-6	0	Less then 5,000	FALSE	TRUE	FALSE	TRUE	FALSE	TRUE	TRUE	TRUE	TRUE	TRUE	TRUE	FALSE	TRUE	TRUE	FALSE	FALSE	FALSE	FALSE	FALSE	FALSE	TRUE	TRUE	TRUE	Agree	Strongly disagree	Strongly agree	Agree	Strongly disagree	Neutral	Neutral	Agree	Strongly agree	Disagree	Disagree	Agree	Strongly Agree
Agree	Female	18-20 years	Nursing	5th year	KSU	Urban	living with own parents only	7+	1	10,000-14,999	TRUE	TRUE	TRUE	TRUE	FALSE	FALSE	TRUE	TRUE	FALSE	TRUE	TRUE	TRUE	FALSE	TRUE	FALSE	TRUE	FALSE	TRUE	FALSE	TRUE	FALSE	TRUE	TRUE	Agree	Agree	Agree	Agree	Agree	Agree	Agree	Agree	Neutral	Neutral	Agree	Neutral	Neutral
Agree	Female	18-20 years	Nursing	3rd year	KSU	Urban	living with own parents only	7+	0	15,000-19.999	TRUE	TRUE	TRUE	TRUE	TRUE	TRUE	TRUE	TRUE	TRUE	TRUE	TRUE	FALSE	TRUE	TRUE	FALSE	TRUE	FALSE	FALSE	TRUE	TRUE	FALSE	TRUE	TRUE	Agree	Strongly Agree	Disagree	Neutral	Agree	Agree	Strongly Agree	Agree	Agree	Disagree	Neutral	Agree	Strongly Agree
Agree	Female	18-20 years	Nursing	3rd year	KSU	Urban	living with own parents only	4-6	0	10,000-14,999	TRUE	TRUE	TRUE	TRUE	TRUE	TRUE	TRUE	TRUE	TRUE	TRUE	TRUE	TRUE	TRUE	FALSE	FALSE	TRUE	TRUE	TRUE	FALSE	TRUE	FALSE	TRUE	FALSE	Neutral	Neutral	Agree	Agree	Strongly Agree	Neutral	Strongly Agree	Strongly Agree	Disagree	Strongly disagree	Agree	Strongly Agree	Strongly Agree
Agree	Female	21-23 years	Nursing	5th year	KSU	Urban	living with own parents only	7+	2	10,000-14,999	FALSE	TRUE	FALSE	TRUE	FALSE	TRUE	FALSE	TRUE	TRUE	TRUE	TRUE	FALSE	FALSE	TRUE	FALSE	FALSE	FALSE	TRUE	TRUE	FALSE	TRUE	TRUE	TRUE	Disagree	Disagree	Agree	Neutral	Disagree	Neutral	Agree	Neutral	Neutral	Neutral	Neutral	Neutral	Neutral
Agree	Male	21-23 years	Nursing	4th year	KSU	Urban	living with own parents only	7+	0	More than 25,000	TRUE	TRUE	FALSE	TRUE	TRUE	TRUE	FALSE	TRUE	TRUE	TRUE	TRUE	TRUE	TRUE	TRUE	FALSE	FALSE	TRUE	FALSE	TRUE	FALSE	TRUE	TRUE	TRUE	Strongly agree	Disagree	Strongly agree	Agree	Disagree	Agree	Neutral	Agree	Disagree	Agree	Neutral	Agree	Agree
Agree	Male	21-23 years	Medicine	5th year	KSU	Urban	living with own parents only	7+	1	5,000-9,999	TRUE	FALSE	FALSE	TRUE	TRUE	TRUE	FALSE	TRUE	FALSE	TRUE	TRUE	FALSE	TRUE	FALSE	FALSE	TRUE	TRUE	TRUE	TRUE	TRUE	FALSE	TRUE	FALSE	Strongly agree	Neutral	Strongly agree	Agree	Disagree	Neutral	Strongly Agree	Strongly Agree	Neutral	Neutral	Agree	Strongly Agree	Strongly Agree
Agree	Female	18-20 years	Nursing	5th year	KSU	Urban	living with both parents and grandparents	7+	1	5,000-9,999	TRUE	TRUE	FALSE	TRUE	TRUE	TRUE	TRUE	TRUE	TRUE	TRUE	TRUE	TRUE	TRUE	TRUE	TRUE	TRUE	TRUE	TRUE	TRUE	TRUE	TRUE	TRUE	TRUE	Strongly disagree	Agree	Agree	Agree	Agree	Agree	Agree	Agree	Agree	Agree	Agree	Agree	Agree
Agree	Female	18-20 years	Nursing	3rd year	KSU	Urban	living with own parents only	4-6	0	10,000-14,999	TRUE	TRUE	TRUE	TRUE	TRUE	FALSE	FALSE	TRUE	TRUE	FALSE	FALSE	TRUE	TRUE	TRUE	FALSE	TRUE	FALSE	FALSE	FALSE	FALSE	TRUE	TRUE	FALSE	Agree	Neutral	Strongly agree	Strongly disagree	Strongly disagree	Strongly agree	Neutral	Neutral	Strongly agree	Strongly disagree	Strongly disagree	Disagree	Disagree
Agree	Female	21-23 years	Nursing	3rd year	KSU	Urban	living with own parents only	4-6	0	Less then 5,000	FALSE	TRUE	FALSE	TRUE	FALSE	TRUE	TRUE	TRUE	TRUE	TRUE	TRUE	FALSE	FALSE	TRUE	TRUE	TRUE	TRUE	TRUE	TRUE	TRUE	TRUE	TRUE	TRUE	Agree	Disagree	Strongly agree	Neutral	Neutral	Strongly agree	Agree	Disagree	Disagree	Disagree	Disagree	Agree	Strongly Agree
Agree	Female	21-23 years	Nursing	3rd year	KSU	Urban	living with one parent only	4-6	1	Less then 5,000	FALSE	TRUE	TRUE	TRUE	TRUE	TRUE	FALSE	TRUE	FALSE	FALSE	TRUE	FALSE	FALSE	FALSE	FALSE	TRUE	TRUE	FALSE	FALSE	FALSE	FALSE	TRUE	FALSE	Strongly agree	Neutral	Strongly disagree	Neutral	Neutral	Neutral	Neutral	Agree	Neutral	Disagree	Neutral	Agree	Neutral
Agree	Female	21-23 years	Nursing	4th year	KSU	Urban	living with one parent only	7+	0	5,000-9,999	FALSE	TRUE	FALSE	TRUE	TRUE	TRUE	FALSE	TRUE	FALSE	TRUE	TRUE	FALSE	TRUE	TRUE	TRUE	FALSE	FALSE	FALSE	FALSE	TRUE	FALSE	TRUE	FALSE	Agree	Neutral	Agree	Agree	Neutral	Agree	Agree	Neutral	Agree	Neutral	Neutral	Agree	Strongly Agree
Agree	Female	18-20 years	Nursing	3rd year	KSU	Urban	living with own parents only	4-6	0	10,000-14,999	TRUE	FALSE	TRUE	FALSE	TRUE	TRUE	TRUE	FALSE	FALSE	TRUE	TRUE	TRUE	TRUE	TRUE	TRUE	FALSE	TRUE	TRUE	TRUE	TRUE	TRUE	TRUE	TRUE	Agree	Strongly disagree	Strongly disagree	Disagree	Disagree	Neutral	Neutral	Agree	Strongly agree	Strongly disagree	Strongly disagree	Disagree	Neutral
Agree	Female	18-20 years	Nursing	3rd year	KSU	Urban	living with both parents and grandparents	7+	2	Less then 5,000	TRUE	FALSE	TRUE	TRUE	TRUE	FALSE	TRUE	TRUE	TRUE	TRUE	FALSE	FALSE	FALSE	FALSE	TRUE	FALSE	FALSE	TRUE	TRUE	TRUE	TRUE	FALSE	FALSE	Disagree	Strongly disagree	Neutral	Neutral	Neutral	Neutral	Strongly disagree	Disagree	Agree	Neutral	Disagree	Neutral	Disagree
Agree	Female	18-20 years	Nursing	3rd year	KSU	Urban	living with own parents only	4-6	1	5,000-9,999	TRUE	TRUE	TRUE	TRUE	FALSE	TRUE	FALSE	TRUE	TRUE	FALSE	TRUE	FALSE	TRUE	FALSE	FALSE	TRUE	FALSE	TRUE	FALSE	TRUE	FALSE	TRUE	FALSE	Neutral	Disagree	Agree	Neutral	Disagree	Neutral	Neutral	Agree	Disagree	Strongly disagree	Disagree	Neutral	Agree
Agree	Female	18-20 years	Nursing	3rd year	KSU	Urban	living with one parent only	4-6	1	10,000-14,999	FALSE	TRUE	TRUE	TRUE	FALSE	TRUE	TRUE	TRUE	FALSE	TRUE	TRUE	FALSE	TRUE	FALSE	TRUE	FALSE	TRUE	TRUE	TRUE	FALSE	TRUE	TRUE	TRUE	Agree	Agree	Agree	Disagree	Neutral	Agree	Disagree	Neutral	Strongly disagree	Agree	Strongly disagree	Neutral	Strongly disagree
Agree	Female	18-20 years	Nursing	3rd year	KSU	Urban	living with own parents only	4-6	1	More than 25,000	FALSE	TRUE	FALSE	TRUE	TRUE	TRUE	FALSE	TRUE	TRUE	TRUE	TRUE	FALSE	TRUE	FALSE	FALSE	TRUE	TRUE	TRUE	TRUE	TRUE	TRUE	FALSE	FALSE	Neutral	Agree	Strongly agree	Disagree	Disagree	Neutral	Neutral	Agree	Strongly disagree	Agree	Disagree	Disagree	Agree
Agree	Female	21-23 years	Nursing	3rd year	KSU	Urban	living with one parent only	4-6	0	5,000-9,999	FALSE	TRUE	TRUE	TRUE	TRUE	TRUE	TRUE	TRUE	TRUE	TRUE	TRUE	TRUE	TRUE	FALSE	FALSE	FALSE	FALSE	TRUE	TRUE	FALSE	FALSE	TRUE	FALSE	Neutral	Disagree	Strongly agree	Agree	Agree	Neutral	Agree	Strongly Agree	Agree	Disagree	Strongly agree	Strongly Agree	Strongly Agree
Agree	Female	24-26 years	Nursing	1st year	IMAMU	Urban	living with both parents and grandparents	7+	1	5,000-9,999	TRUE	TRUE	TRUE	TRUE	TRUE	TRUE	FALSE	TRUE	FALSE	TRUE	TRUE	TRUE	TRUE	TRUE	TRUE	TRUE	FALSE	TRUE	TRUE	TRUE	FALSE	TRUE	TRUE	Agree	Neutral	Neutral	Neutral	Agree	Neutral	Neutral	Agree	Neutral	Neutral	Disagree	Neutral	Neutral
Agree	Female	27-29 years	Nursing	4th year	IMAMU	Rural	living with both parents and grandparents	4-6	1	Less then 5,000	TRUE	FALSE	TRUE	TRUE	FALSE	FALSE	FALSE	FALSE	FALSE	FALSE	FALSE	FALSE	FALSE	TRUE	TRUE	TRUE	TRUE	TRUE	TRUE	TRUE	TRUE	FALSE	TRUE	Strongly disagree	Strongly disagree	Neutral	Agree	Agree	Agree	Neutral	Disagree	Neutral	Disagree	Neutral	Strongly disagree	Neutral
Agree	Female	27-29 years	Nursing	5th year	KSU	Urban	living alone	1-3	0	More than 25,000	TRUE	TRUE	TRUE	TRUE	FALSE	TRUE	TRUE	TRUE	FALSE	FALSE	TRUE	FALSE	TRUE	FALSE	FALSE	TRUE	TRUE	TRUE	FALSE	TRUE	FALSE	TRUE	TRUE	Strongly agree	Strongly disagree	Strongly agree	Strongly Agree	Strongly disagree	Strongly agree	Neutral	Agree	Agree	Strongly disagree	Neutral	Strongly Agree	Strongly Agree
Agree	Female	21-23 years	Nursing	6th year	KSU	Urban	alone	1-3	0	Less than 5000	FALSE	TRUE	TRUE	TRUE	FALSE	TRUE	TRUE	TRUE	FALSE	TRUE	FALSE	TRUE	TRUE	TRUE	FALSE	TRUE	TRUE	FALSE	TRUE	TRUE	FALSE	FALSE	FALSE	Neutral	Agree	Strongly agree	Neutral	Strongly Agree	Disagree	Neutral	Neutral	Strongly agree	Agree	Disagree	Strongly disagree	Neutral
